# Supplementary material for: trans-Acetyl­dicarbon­yl(η5-cyclo­penta­dien­yl)[tris­(furan-2-yl)phosphane-κP]molybdenum(II)
Source: Acta Crystallogr Sect E Struct Rep Online. 2013 Jul 31;69(Pt 8):m475–6. doi: 10.1107/S160053681302059X (PMC3793703; doi:10.1107/S160053681302059X)
Supplement: Supplementary file 1 [file e-69-0m475-sup1.cif]

##############################################################################
#                                                                            #
# This CIF contains the data in a paper accepted for publication in          #
# Acta Crystallographica Section E. It conforms to the requirements of       #
# Notes for Authors for Acta Crystallographica Section E, and has been       #
# peer reviewed under the auspices of the IUCr Commission on Journals.       #
#                                                                            #
# Full details of the Crystallographic Information File format               #
# are given in the paper "The Crystallographic Information File (CIF):       #
# a New Standard Archive File for Crystallography" by S. R. Hall, F. H.      #
# Allen and I. D. Brown [Acta Cryst. (1991), A47, 655-685].                  #
#                                                                            #
# The current version of the core CIF dictionary is obtainable from          #
# ftp://ftp.iucr.org/pub/cif_core.dic.                                       #
#                                                                            #
# Software is freely available for graphical display of the structure(s)     #
# in this CIF. For information consult the CIF software page                 #
# http://www.iucr.org/resources/cif/software.                                #
#                                                                            #
# This file may be used for bona fide research purposes within the           #
# scientific community so long as proper attribution is given to the journal # 
# article from which it was obtained.                                        #
#                                                                            #
##############################################################################
data_General
_audit_creation_method     'by CrystalStructure 4.0'
_journal_date_recd_electronic     2013-07-04
_journal_date_accepted     2013-07-24
_journal_name_full     'Acta Crystallographica, Section E'
_journal_year     2013
_journal_volume     69
_journal_issue      8
_journal_page_first     m475
_journal_page_last     m476
_journal_paper_category     QM
_journal_paper_doi     10.1107/S160053681302059X
_journal_coeditor_code     KQ2007
_publ_contact_author_name     'Matthew T. Whited'
_publ_contact_author_address
;
Department of Chemistry
Carleton College
1 N. College St.
Northfield, MN 55057
USA
;
_publ_contact_author_email     mwhited@carleton.edu
_publ_contact_author_fax     0E*****
_publ_contact_author_phone     0E*****
_publ_section_title
;\
<i>trans</i>-Acetyldicarbonyl(\h^5^-cyclopentadienyl)[tris(furan-2-yl)\
phosphane-\k<i>P</i>]molybdenum(II)
;
loop_
    _publ_author_name
    _publ_author_address
    'Whited, Matthew T.'
;
Department of Chemistry
Carleton College
1 N. College St
Northfield, MN 55057
USA
;
    'Bakker-Arkema, Julia G.'
;
Department of Chemistry
Carleton College
1 N. College St
Northfield, MN 55057
USA
;
    'Greenwald, Julia E.'
;
Department of Chemistry
Carleton College
1 N. College St
Northfield, MN 55057
USA
;
    'Morrill, Lucas A.'
;
Department of Chemistry
Carleton College
1 N. College St
Northfield, MN 55057
USA
;
    'Janzen, Daron E.'
;
Department of Chemistry
St Catherine University
2004 Randolph Ave.
St Paul, MN 55105
USA
;
data_I
_chemical_name_systematic
;\
<i>trans</i>-Acetyldicarbonyl(\h^5^-cyclopentadienyl)[tris(furan-\
2-yl)phosphane-\k<i>P</i>]molybdenum(II)
;
_chemical_formula_moiety     'C21 H17 Mo O6 P'
_chemical_formula_sum     'C21 H17 Mo O6 P'
_chemical_formula_iupac     '[Mo (C5 H5) (C2 H3 O) (C12 H9 O3 P) (C O)2]'
_chemical_formula_weight     492.28
_chemical_melting_point     ?
_symmetry_cell_setting     monoclinic
_symmetry_space_group_name_H-M     'P 21/c'
_symmetry_space_group_name_Hall     '-P 2ybc'
loop_
    _symmetry_equiv_pos_site_id
    _symmetry_equiv_pos_as_xyz
    1 '+X,+Y,+Z'
    2 '-X,1/2+Y,1/2-Z'
    3 '-X,-Y,-Z'
    4 '+X,1/2-Y,1/2+Z'
_cell_length_a     8.050(2)
_cell_length_b     15.762(4)
_cell_length_c     16.073(4)
_cell_angle_alpha     90.0000
_cell_angle_beta     102.852(8)
_cell_angle_gamma     90.0000
_cell_volume     1988.4(9)
_cell_formula_units_Z     4
_cell_measurement_reflns_used     13392
_cell_measurement_theta_min     3.15
_cell_measurement_theta_max     27.58
_cell_measurement_temperature     173
_exptl_crystal_description     prism
_exptl_crystal_colour     orange
_exptl_crystal_size_max     0.240
_exptl_crystal_size_mid     0.170
_exptl_crystal_size_min     0.150
_exptl_crystal_density_diffrn     1.644
_exptl_crystal_density_meas     ?
_exptl_crystal_density_method     'not measured'
_exptl_crystal_F_000     992.00
_exptl_absorpt_coefficient_mu     0.775
_exptl_absorpt_correction_type     multi-scan
_exptl_absorpt_process_details     '(<i>REQAB</i>; Rigaku, 1998)'
_exptl_absorpt_correction_T_min     0.709
_exptl_absorpt_correction_T_max     0.890
_diffrn_ambient_temperature     173
_diffrn_radiation_type     'Mo K\a'
_diffrn_radiation_wavelength     0.71075
_diffrn_measurement_device_type     'Rigaku XtaLAB mini'
_diffrn_measurement_method     \w
_diffrn_detector_area_resol_mean     6.827
_diffrn_reflns_number     16222
_diffrn_reflns_av_R_equivalents     0.0437
_diffrn_reflns_theta_max     27.48
_diffrn_reflns_theta_full     27.48
_diffrn_measured_fraction_theta_max     0.995
_diffrn_measured_fraction_theta_full     0.995
_diffrn_reflns_limit_h_min     -10
_diffrn_reflns_limit_h_max     9
_diffrn_reflns_limit_k_min     -20
_diffrn_reflns_limit_k_max     20
_diffrn_reflns_limit_l_min     -20
_diffrn_reflns_limit_l_max     20
_diffrn_standards_number     0
_diffrn_standards_interval_count     .
_diffrn_standards_decay_%     ?
_refine_special_details
;
Refinement was performed using all reflections. The weighted <i>R</i>-factor
(<i>wR</i>) and goodness of fit (<i>S</i>) are based on <i>F</i>^2^.
<i>R</i>-factor (gt) are based on <i>F</i>. The threshold expression of
<i>F</i>^2^ > 2.0 \s(<i>F</i>^2^) is used only for calculating <i>R</i>-factor
(gt).
;
_reflns_number_total     4539
_reflns_number_gt     3799
_reflns_threshold_expression     F^2^>2\s(F^2^)
_refine_ls_structure_factor_coef     Fsqd
_refine_ls_R_factor_gt     0.0347
_refine_ls_wR_factor_ref     0.0750
_refine_ls_goodness_of_fit_ref     1.059
_refine_ls_number_reflns     4539
_refine_ls_number_parameters     263
_refine_ls_number_restraints     0
_refine_ls_hydrogen_treatment     constr
_refine_ls_weighting_scheme     calc
_refine_ls_weighting_details
            'w = 1/[\s^2^(Fo^2^)+(0.0250P)^2^+1.9823P] where P=(Fo^2^+2Fc^2^)/3'
_atom_sites_solution_hydrogens     geom
_atom_sites_solution_primary     direct
_atom_sites_solution_secondary     difmap
_refine_ls_shift/su_max     0.000
_refine_diff_density_max     0.550
_refine_diff_density_min     -0.520
_refine_ls_extinction_method     none
_refine_ls_extinction_coef     ?
loop_
    _atom_type_symbol
    _atom_type_description
    _atom_type_scat_dispersion_real
    _atom_type_scat_dispersion_imag
    _atom_type_scat_source
    'Mo' 'Mo' -1.6832 0.6857
;
International Tables for Crystallography
(1992, Vol. C, Tables 4.2.6.8 and 6.1.1.4)
;
    'P' 'P' 0.1023 0.0942
;
International Tables for Crystallography
(1992, Vol. C, Tables 4.2.6.8 and 6.1.1.4)
;
    'O' 'O' 0.0106 0.0060
;
International Tables for Crystallography
(1992, Vol. C, Tables 4.2.6.8 and 6.1.1.4)
;
    'C' 'C' 0.0033 0.0016
;
International Tables for Crystallography
(1992, Vol. C, Tables 4.2.6.8 and 6.1.1.4)
;
    'H' 'H' 0.0000 0.0000
;
International Tables for Crystallography
(1992, Vol. C, Table 6.1.1.4)
;
_computing_data_collection     'CrystalClear (Rigaku Americas and Rigaku, 2011)'
_computing_cell_refinement     'CrystalClear (Rigaku Americas and Rigaku, 2011)'
_computing_data_reduction     'CrystalClear (Rigaku Americas and Rigaku, 2011)'
_computing_structure_solution     'SIR2004 (Burla <i>et al.</i>, 2005)'
_computing_structure_refinement     'SHELXL97 (Sheldrick, 2008)'
_computing_molecular_graphics
                           'CrystalStructure (Rigaku Americas and Rigaku, 2010)'
_computing_publication_material
                           'CrystalStructure (Rigaku Americas and Rigaku, 2010)'
loop_
    _atom_site_type_symbol
    _atom_site_label
    _atom_site_fract_x
    _atom_site_fract_y
    _atom_site_fract_z
    _atom_site_U_iso_or_equiv
    _atom_site_adp_type
    _atom_site_calc_flag
    _atom_site_refinement_flags
    _atom_site_occupancy
    _atom_site_symmetry_multiplicity
    _atom_site_disorder_assembly
    _atom_site_disorder_group
    Mo Mo1 0.28931(3) 0.203772(14) 0.114671(14) 0.01996(7) Uani d . 1.0 4 . .
    P P1 0.43789(8) 0.33427(4) 0.16296(4) 0.02053(15) Uani d . 1.0 4 . .
    O O1 0.2805(4) 0.17390(16) -0.07804(14) 0.0472(6) Uani d . 1.0 4 . .
    O O2 0.6441(3) 0.15779(14) 0.07963(13) 0.0357(5) Uani d . 1.0 4 . .
    O O3 0.1064(3) 0.33025(14) -0.02625(14) 0.0419(6) Uani d . 1.0 4 . .
    O O4 0.7480(3) 0.2905(2) 0.25444(14) 0.0615(9) Uani d . 1.0 4 . .
    O O5 0.3794(3) 0.49098(13) 0.22768(13) 0.0345(5) Uani d . 1.0 4 . .
    O O6 0.6466(3) 0.45252(13) 0.11535(13) 0.0334(5) Uani d . 1.0 4 . .
    C C1 0.2624(4) 0.1388(2) -0.01250(19) 0.0338(7) Uani d . 1.0 4 . .
    C C2 0.2310(7) 0.0460(3) -0.0174(3) 0.0706(14) Uani d . 1.0 4 . .
    C C3 0.5144(4) 0.17806(17) 0.09207(16) 0.0243(6) Uani d . 1.0 4 . .
    C C4 0.1775(4) 0.28439(17) 0.02493(18) 0.0282(7) Uani d . 1.0 4 . .
    C C5 0.0773(4) 0.11426(19) 0.14393(19) 0.0331(7) Uani d . 1.0 4 . .
    C C6 0.2380(4) 0.08037(19) 0.18492(19) 0.0354(7) Uani d . 1.0 4 . .
    C C7 0.3150(4) 0.1382(2) 0.24888(18) 0.0356(7) Uani d . 1.0 4 . .
    C C8 0.2035(4) 0.2073(2) 0.24670(18) 0.0333(7) Uani d . 1.0 4 . .
    C C9 0.0548(4) 0.19244(19) 0.18202(19) 0.0325(7) Uani d . 1.0 4 . .
    C C10 0.6004(4) 0.32891(18) 0.26045(17) 0.0247(6) Uani d . 1.0 4 . .
    C C11 0.6050(4) 0.3458(2) 0.34274(18) 0.0342(7) Uani d . 1.0 4 . .
    C C12 0.7657(5) 0.3184(3) 0.39118(19) 0.0423(9) Uani d . 1.0 4 . .
    C C13 0.8462(5) 0.2861(4) 0.3364(3) 0.0703(15) Uani d . 1.0 4 . .
    C C14 0.3049(4) 0.41841(17) 0.18893(17) 0.0254(6) Uani d . 1.0 4 . .
    C C15 0.1340(4) 0.4247(2) 0.17555(19) 0.0354(7) Uani d . 1.0 4 . .
    C C16 0.0987(5) 0.5054(2) 0.2072(2) 0.0406(8) Uani d . 1.0 4 . .
    C C17 0.2480(5) 0.5421(2) 0.2373(2) 0.0393(8) Uani d . 1.0 4 . .
    C C18 0.5519(4) 0.38037(17) 0.08986(16) 0.0237(6) Uani d . 1.0 4 . .
    C C19 0.5672(4) 0.35793(19) 0.01093(18) 0.0315(7) Uani d . 1.0 4 . .
    C C20 0.6773(4) 0.4186(2) -0.0150(2) 0.0374(8) Uani d . 1.0 4 . .
    C C21 0.7201(4) 0.4734(2) 0.0491(2) 0.0392(8) Uani d . 1.0 4 . .
    H H2A 0.1192 0.0339 -0.0055 0.0847 Uiso calc R 1.0 4 . .
    H H2B 0.3196 0.0170 0.0247 0.0847 Uiso calc R 1.0 4 . .
    H H2C 0.2336 0.0256 -0.0747 0.0847 Uiso calc R 1.0 4 . .
    H H5 -0.0110 0.0843 0.1003 0.0397 Uiso calc R 1.0 4 . .
    H H6 0.2812 0.0224 0.1758 0.0425 Uiso calc R 1.0 4 . .
    H H7 0.4236 0.1288 0.2922 0.0427 Uiso calc R 1.0 4 . .
    H H8 0.2210 0.2559 0.2877 0.0399 Uiso calc R 1.0 4 . .
    H H9 -0.0506 0.2280 0.1698 0.0390 Uiso calc R 1.0 4 . .
    H H11 0.5168 0.3715 0.3646 0.0410 Uiso calc R 1.0 4 . .
    H H12 0.8064 0.3227 0.4512 0.0507 Uiso calc R 1.0 4 . .
    H H13 0.9576 0.2626 0.3511 0.0844 Uiso calc R 1.0 4 . .
    H H15 0.0529 0.3833 0.1500 0.0425 Uiso calc R 1.0 4 . .
    H H16 -0.0105 0.5285 0.2068 0.0487 Uiso calc R 1.0 4 . .
    H H17 0.2620 0.5969 0.2624 0.0471 Uiso calc R 1.0 4 . .
    H H19 0.5147 0.3108 -0.0213 0.0378 Uiso calc R 1.0 4 . .
    H H20 0.7128 0.4196 -0.0675 0.0449 Uiso calc R 1.0 4 . .
    H H21 0.7925 0.5210 0.0490 0.0470 Uiso calc R 1.0 4 . .
loop_
    _atom_site_aniso_label
    _atom_site_aniso_U_11
    _atom_site_aniso_U_22
    _atom_site_aniso_U_33
    _atom_site_aniso_U_12
    _atom_site_aniso_U_13
    _atom_site_aniso_U_23
    Mo1 0.01978(12) 0.02049(12) 0.01972(11) -0.00095(9) 0.00462(8) -0.00145(9)
    P1 0.0182(4) 0.0218(4) 0.0205(4) 0.0010(3) 0.0019(3) -0.0024(3)
    O1 0.0551(16) 0.0590(16) 0.0275(12) 0.0048(13) 0.0091(11) -0.0021(11)
    O2 0.0297(12) 0.0416(13) 0.0372(12) 0.0077(10) 0.0102(10) 0.0013(10)
    O3 0.0439(14) 0.0342(12) 0.0386(13) -0.0032(11) -0.0101(11) 0.0062(10)
    O4 0.0363(14) 0.120(3) 0.0239(11) 0.0383(15) -0.0028(10) -0.0109(13)
    O5 0.0311(11) 0.0289(11) 0.0408(12) 0.0030(9) 0.0017(10) -0.0134(9)
    O6 0.0317(12) 0.0309(11) 0.0359(12) -0.0088(9) 0.0038(9) -0.0006(9)
    C1 0.0271(16) 0.0452(19) 0.0288(16) -0.0002(14) 0.0053(13) -0.0068(14)
    C2 0.108(4) 0.050(3) 0.065(3) -0.035(3) 0.044(3) -0.029(2)
    C3 0.0289(15) 0.0229(14) 0.0211(13) -0.0022(12) 0.0057(11) 0.0016(11)
    C4 0.0254(15) 0.0255(15) 0.0310(15) -0.0065(12) 0.0003(12) -0.0062(12)
    C5 0.0334(17) 0.0321(16) 0.0370(16) -0.0103(13) 0.0148(13) -0.0029(13)
    C6 0.0445(19) 0.0270(16) 0.0406(17) 0.0012(14) 0.0218(15) 0.0086(13)
    C7 0.0347(17) 0.048(2) 0.0257(15) 0.0015(15) 0.0112(13) 0.0113(14)
    C8 0.0359(17) 0.0427(18) 0.0249(14) -0.0079(15) 0.0147(13) -0.0057(13)
    C9 0.0267(15) 0.0382(17) 0.0363(16) -0.0044(13) 0.0150(13) 0.0002(13)
    C10 0.0189(13) 0.0305(15) 0.0243(14) 0.0023(11) 0.0039(11) -0.0020(11)
    C11 0.0296(16) 0.0474(19) 0.0258(15) 0.0029(14) 0.0068(13) -0.0042(13)
    C12 0.0366(18) 0.064(3) 0.0228(15) 0.0043(16) -0.0011(13) 0.0006(15)
    C13 0.039(2) 0.138(5) 0.0272(17) 0.041(3) -0.0083(16) -0.006(3)
    C14 0.0267(15) 0.0216(14) 0.0265(14) 0.0027(12) 0.0028(11) -0.0060(11)
    C15 0.0245(15) 0.0375(18) 0.0432(18) 0.0015(14) 0.0052(13) -0.0118(14)
    C16 0.0329(17) 0.047(2) 0.0402(18) 0.0157(15) 0.0039(14) -0.0132(15)
    C17 0.047(2) 0.0330(17) 0.0368(17) 0.0138(15) 0.0060(15) -0.0141(14)
    C18 0.0226(14) 0.0218(13) 0.0249(13) -0.0017(11) 0.0012(11) 0.0012(11)
    C19 0.0364(17) 0.0312(16) 0.0269(15) 0.0001(14) 0.0069(13) 0.0021(12)
    C20 0.0359(17) 0.0452(19) 0.0335(16) 0.0007(15) 0.0124(14) 0.0131(15)
    C21 0.0298(17) 0.0414(19) 0.0445(19) -0.0075(15) 0.0045(14) 0.0147(15)
loop_
    _geom_bond_atom_site_label_1
    _geom_bond_atom_site_label_2
    _geom_bond_site_symmetry_1
    _geom_bond_site_symmetry_2
    _geom_bond_distance
    _geom_bond_publ_flag
    Mo1 P1 . . 2.4189(8) yes
    Mo1 C1 . . 2.253(4) yes
    Mo1 C3 . . 1.968(3) yes
    Mo1 C4 . . 1.982(3) yes
    Mo1 C5 . . 2.341(4) yes
    Mo1 C6 . . 2.332(4) yes
    Mo1 C7 . . 2.359(3) yes
    Mo1 C8 . . 2.374(4) yes
    Mo1 C9 . . 2.382(4) yes
    P1 C10 . . 1.806(3) no
    P1 C14 . . 1.810(3) no
    P1 C18 . . 1.797(3) no
    O1 C1 . . 1.227(4) yes
    O2 C3 . . 1.150(4) yes
    O3 C4 . . 1.148(4) yes
    O4 C10 . . 1.356(4) no
    O4 C13 . . 1.379(4) no
    O5 C14 . . 1.375(4) no
    O5 C17 . . 1.365(4) no
    O6 C18 . . 1.380(4) no
    O6 C21 . . 1.368(5) no
    C1 C2 . . 1.484(6) no
    C5 C6 . . 1.419(5) no
    C5 C9 . . 1.406(5) no
    C6 C7 . . 1.410(5) no
    C7 C8 . . 1.406(5) no
    C8 C9 . . 1.420(4) no
    C10 C11 . . 1.342(4) no
    C11 C12 . . 1.421(5) no
    C12 C13 . . 1.307(6) no
    C14 C15 . . 1.348(5) no
    C15 C16 . . 1.422(5) no
    C16 C17 . . 1.325(5) no
    C18 C19 . . 1.349(4) no
    C19 C20 . . 1.427(5) no
    C20 C21 . . 1.330(5) no
    C2 H2A . . 0.980 no
    C2 H2B . . 0.980 no
    C2 H2C . . 0.980 no
    C5 H5 . . 1.000 no
    C6 H6 . . 1.000 no
    C7 H7 . . 1.000 no
    C8 H8 . . 1.000 no
    C9 H9 . . 1.000 no
    C11 H11 . . 0.950 no
    C12 H12 . . 0.950 no
    C13 H13 . . 0.950 no
    C15 H15 . . 0.950 no
    C16 H16 . . 0.950 no
    C17 H17 . . 0.950 no
    C19 H19 . . 0.950 no
    C20 H20 . . 0.950 no
    C21 H21 . . 0.950 no
loop_
    _geom_contact_atom_site_label_1
    _geom_contact_atom_site_label_2
    _geom_contact_distance
    _geom_contact_site_symmetry_1
    _geom_contact_site_symmetry_2
    _geom_contact_publ_flag
    P1 O3 3.573(3) . . no
    O1 O2 3.428(3) . . no
    O1 O3 3.041(4) . . no
    O1 C3 2.956(4) . . no
    O1 C4 2.659(4) . . no
    O2 O4 3.453(4) . . no
    O2 C1 3.114(4) . . no
    O2 C18 3.597(4) . . no
    O2 C19 3.354(4) . . no
    O3 C1 3.258(4) . . no
    O3 C15 3.531(4) . . no
    O4 O6 3.373(4) . . no
    O4 C3 3.362(4) . . no
    O4 C18 3.105(4) . . no
    O5 O6 3.160(4) . . no
    O5 C10 3.091(4) . . no
    O5 C11 3.234(4) . . no
    O5 C18 3.353(4) . . no
    O6 C10 3.124(4) . . no
    O6 C14 3.271(4) . . no
    C2 C3 3.294(5) . . no
    C2 C5 3.293(6) . . no
    C2 C6 3.285(6) . . no
    C3 C10 3.553(4) . . no
    C3 C18 3.204(4) . . no
    C3 C19 3.188(5) . . no
    C4 C14 3.356(4) . . no
    C4 C15 3.355(5) . . no
    C4 C18 3.326(4) . . no
    C4 C19 3.398(5) . . no
    C8 C14 3.597(5) . . no
    C11 C14 3.255(4) . . no
    O1 C8 3.324(4) . 4_554 no
    O1 C11 3.166(5) . 4_554 no
    O1 C13 3.518(5) . 4_454 no
    O2 C2 3.574(5) . 3_655 no
    O2 C5 3.479(4) . 1_655 no
    O2 C9 3.394(4) . 1_655 no
    O2 C12 3.405(5) . 4_554 no
    O2 C17 3.406(4) . 2_645 no
    O3 C13 3.250(5) . 4_454 no
    O3 C21 3.449(4) . 3_665 no
    O4 C9 3.335(5) . 1_655 no
    O5 C6 3.395(4) . 2_655 no
    O5 C7 3.342(4) . 2_655 no
    O6 C20 3.414(4) . 3_665 no
    C2 O2 3.574(5) . 3_655 no
    C5 O2 3.479(4) . 1_455 no
    C5 C16 3.491(5) . 2_545 no
    C6 O5 3.395(4) . 2_645 no
    C7 O5 3.342(4) . 2_645 no
    C8 O1 3.324(4) . 4_555 no
    C9 O2 3.394(4) . 1_455 no
    C9 O4 3.335(5) . 1_455 no
    C11 O1 3.166(5) . 4_555 no
    C12 O2 3.405(5) . 4_555 no
    C13 O1 3.518(5) . 4_655 no
    C13 O3 3.250(5) . 4_655 no
    C15 C21 3.579(4) . 1_455 no
    C16 C5 3.491(5) . 2_555 no
    C16 C21 3.543(5) . 1_455 no
    C17 O2 3.406(4) . 2_655 no
    C18 C21 3.595(4) . 3_665 no
    C19 C21 3.515(5) . 3_665 no
    C20 O6 3.414(4) . 3_665 no
    C20 C21 3.557(5) . 3_665 no
    C21 O3 3.449(4) . 3_665 no
    C21 C15 3.579(4) . 1_655 no
    C21 C16 3.543(5) . 1_655 no
    C21 C18 3.595(4) . 3_665 no
    C21 C19 3.515(5) . 3_665 no
    C21 C20 3.557(5) . 3_665 no
    Mo1 H2A 3.4052 . . no
    Mo1 H2B 3.3128 . . no
    Mo1 H15 3.5256 . . no
    Mo1 H19 3.5603 . . no
    P1 H8 3.1866 . . no
    P1 H11 3.2156 . . no
    P1 H15 3.1555 . . no
    P1 H19 3.1787 . . no
    O1 H2A 2.9305 . . no
    O1 H2B 2.9517 . . no
    O1 H2C 2.3698 . . no
    O1 H19 2.8766 . . no
    O2 H2B 3.3917 . . no
    O2 H19 2.9626 . . no
    O3 H15 3.0736 . . no
    O3 H19 3.2846 . . no
    O4 H11 3.1144 . . no
    O4 H12 3.1337 . . no
    O5 H11 2.9209 . . no
    O5 H15 3.1445 . . no
    O5 H16 3.1378 . . no
    O6 H19 3.1475 . . no
    O6 H20 3.1439 . . no
    C1 H5 3.2622 . . no
    C1 H6 3.5136 . . no
    C1 H19 3.4091 . . no
    C2 H5 3.0620 . . no
    C2 H6 3.0642 . . no
    C3 H2B 3.0535 . . no
    C3 H6 3.5333 . . no
    C3 H7 3.5392 . . no
    C3 H19 2.7741 . . no
    C4 H9 3.3890 . . no
    C4 H15 2.8933 . . no
    C4 H19 2.9982 . . no
    C5 H2A 2.8007 . . no
    C5 H2B 3.3893 . . no
    C5 H7 3.2477 . . no
    C5 H8 3.2364 . . no
    C6 H2A 3.0845 . . no
    C6 H2B 2.9686 . . no
    C6 H8 3.2410 . . no
    C6 H9 3.2593 . . no
    C7 H5 3.2448 . . no
    C7 H9 3.2588 . . no
    C8 H5 3.2368 . . no
    C8 H6 3.2403 . . no
    C8 H15 3.2779 . . no
    C9 H6 3.2549 . . no
    C9 H7 3.2582 . . no
    C9 H15 3.0516 . . no
    C10 H7 3.5430 . . no
    C10 H8 3.3826 . . no
    C10 H12 3.1464 . . no
    C10 H13 3.1018 . . no
    C11 H8 3.3365 . . no
    C11 H13 3.1033 . . no
    C13 H11 3.0967 . . no
    C14 H8 3.1651 . . no
    C14 H11 3.0477 . . no
    C14 H16 3.1411 . . no
    C14 H17 3.1002 . . no
    C15 H8 3.2035 . . no
    C15 H9 3.4305 . . no
    C15 H17 3.1200 . . no
    C17 H15 3.1177 . . no
    C18 H20 3.1487 . . no
    C18 H21 3.1083 . . no
    C19 H21 3.1265 . . no
    C21 H19 3.1235 . . no
    H2A H5 2.3253 . . no
    H2A H6 2.9215 . . no
    H2B H5 3.3341 . . no
    H2B H6 2.5171 . . no
    H5 H6 2.5858 . . no
    H5 H9 2.5780 . . no
    H6 H7 2.5833 . . no
    H7 H8 2.5739 . . no
    H8 H9 2.5930 . . no
    H8 H11 3.0352 . . no
    H8 H15 3.0715 . . no
    H9 H15 2.6274 . . no
    H11 H12 2.5539 . . no
    H12 H13 2.4165 . . no
    H15 H16 2.5576 . . no
    H16 H17 2.4292 . . no
    H19 H20 2.5627 . . no
    H20 H21 2.4355 . . no
    O1 H8 2.3768 . 4_554 no
    O1 H11 2.4000 . 4_554 no
    O1 H13 2.7818 . 4_454 no
    O2 H2B 3.2721 . 3_655 no
    O2 H2C 3.0612 . 3_655 no
    O2 H5 2.9591 . 1_655 no
    O2 H9 2.7898 . 1_655 no
    O2 H11 3.4100 . 4_554 no
    O2 H12 2.6951 . 4_554 no
    O2 H17 2.6622 . 2_645 no
    O3 H8 3.5861 . 4_554 no
    O3 H12 3.3742 . 4_454 no
    O3 H13 2.5324 . 4_454 no
    O3 H20 3.3953 . 1_455 no
    O3 H21 2.5352 . 3_665 no
    O4 H9 2.5358 . 1_655 no
    O4 H15 3.5809 . 1_655 no
    O4 H17 3.0622 . 2_645 no
    O5 H6 2.8696 . 2_655 no
    O5 H7 2.7503 . 2_655 no
    O5 H20 2.8838 . 3_665 no
    O6 H6 3.4567 . 2_655 no
    O6 H7 3.2600 . 2_655 no
    O6 H15 3.3749 . 1_655 no
    O6 H16 3.0672 . 1_655 no
    O6 H20 3.4695 . 3_665 no
    C1 H8 3.5639 . 4_554 no
    C1 H11 3.1494 . 4_554 no
    C1 H13 3.2942 . 4_454 no
    C2 H2A 3.1828 . 3_555 no
    C2 H5 2.8413 . 3_555 no
    C2 H11 3.5382 . 4_554 no
    C3 H9 3.5348 . 1_655 no
    C3 H17 2.9114 . 2_645 no
    C4 H12 3.4063 . 4_454 no
    C4 H13 3.0478 . 4_454 no
    C4 H21 3.3179 . 3_665 no
    C5 H2A 3.3681 . 3_555 no
    C5 H2C 3.3355 . 3_555 no
    C5 H12 3.5118 . 4_454 no
    C5 H16 2.9065 . 2_545 no
    C5 H17 3.4107 . 2_545 no
    C6 H16 2.9100 . 2_545 no
    C7 H16 3.2069 . 2_545 no
    C7 H17 3.5114 . 2_645 no
    C8 H13 2.9953 . 1_455 no
    C8 H16 3.3813 . 2_545 no
    C9 H13 3.1884 . 1_455 no
    C9 H16 3.2067 . 2_545 no
    C9 H17 3.2533 . 2_545 no
    C10 H6 3.2903 . 2_655 no
    C11 H2B 3.4072 . 2_655 no
    C11 H6 2.9657 . 2_655 no
    C11 H19 3.4790 . 4_555 no
    C12 H2B 3.5370 . 2_655 no
    C12 H6 3.3854 . 2_655 no
    C12 H19 3.3869 . 4_555 no
    C13 H8 3.3152 . 1_655 no
    C13 H9 3.1123 . 1_655 no
    C13 H17 3.3987 . 2_645 no
    C14 H20 3.1976 . 3_665 no
    C15 H20 3.3925 . 3_665 no
    C15 H21 3.3930 . 1_455 no
    C16 H2C 3.4656 . 4_555 no
    C16 H5 3.5488 . 2_555 no
    C16 H20 3.2027 . 3_665 no
    C16 H21 3.1327 . 1_455 no
    C17 H2C 3.2303 . 4_555 no
    C17 H7 3.1047 . 2_655 no
    C17 H20 2.8803 . 3_665 no
    C18 H21 3.5115 . 3_665 no
    C19 H7 3.4546 . 4_554 no
    C19 H21 3.4225 . 3_665 no
    C20 H7 3.3946 . 4_554 no
    C20 H15 3.5936 . 1_655 no
    C21 H15 3.1450 . 1_655 no
    C21 H16 3.0711 . 1_655 no
    H2A C2 3.1828 . 3_555 no
    H2A C5 3.3681 . 3_555 no
    H2A H2A 2.2378 . 3_555 no
    H2A H2B 3.5677 . 3_555 no
    H2A H2C 3.4984 . 3_555 no
    H2A H5 2.4410 . 3_555 no
    H2A H12 3.4606 . 2_645 no
    H2A H12 3.3393 . 4_454 no
    H2B O2 3.2721 . 3_655 no
    H2B C11 3.4072 . 2_645 no
    H2B C12 3.5370 . 2_645 no
    H2B H2A 3.5677 . 3_555 no
    H2B H2B 3.2227 . 3_655 no
    H2B H2C 3.5712 . 3_655 no
    H2B H5 3.2452 . 3_555 no
    H2B H11 3.0188 . 2_645 no
    H2B H12 3.2762 . 2_645 no
    H2C O2 3.0612 . 3_655 no
    H2C C5 3.3355 . 3_555 no
    H2C C16 3.4656 . 4_554 no
    H2C C17 3.2303 . 4_554 no
    H2C H2A 3.4984 . 3_555 no
    H2C H2B 3.5712 . 3_655 no
    H2C H5 2.4602 . 3_555 no
    H2C H11 3.1246 . 4_554 no
    H2C H17 3.3020 . 4_554 no
    H5 O2 2.9591 . 1_455 no
    H5 C2 2.8413 . 3_555 no
    H5 C16 3.5488 . 2_545 no
    H5 H2A 2.4410 . 3_555 no
    H5 H2B 3.2452 . 3_555 no
    H5 H2C 2.4602 . 3_555 no
    H5 H12 2.9127 . 4_454 no
    H5 H16 3.1909 . 2_545 no
    H5 H17 3.3139 . 2_545 no
    H6 O5 2.8696 . 2_645 no
    H6 O6 3.4567 . 2_645 no
    H6 C10 3.2903 . 2_645 no
    H6 C11 2.9657 . 2_645 no
    H6 C12 3.3854 . 2_645 no
    H6 H11 3.0322 . 2_645 no
    H6 H16 3.1850 . 2_545 no
    H7 O5 2.7503 . 2_645 no
    H7 O6 3.2600 . 2_645 no
    H7 C17 3.1047 . 2_645 no
    H7 C19 3.4546 . 4_555 no
    H7 C20 3.3946 . 4_555 no
    H7 H17 2.9010 . 2_645 no
    H7 H19 3.0750 . 4_555 no
    H7 H20 2.9593 . 4_555 no
    H8 O1 2.3768 . 4_555 no
    H8 O3 3.5861 . 4_555 no
    H8 C1 3.5639 . 4_555 no
    H8 C13 3.3152 . 1_455 no
    H8 H13 2.5503 . 1_455 no
    H8 H19 3.5900 . 4_555 no
    H9 O2 2.7898 . 1_455 no
    H9 O4 2.5358 . 1_455 no
    H9 C3 3.5348 . 1_455 no
    H9 C13 3.1123 . 1_455 no
    H9 H12 3.5362 . 4_454 no
    H9 H13 2.9508 . 1_455 no
    H9 H17 3.0301 . 2_545 no
    H11 O1 2.4000 . 4_555 no
    H11 O2 3.4100 . 4_555 no
    H11 C1 3.1494 . 4_555 no
    H11 C2 3.5382 . 4_555 no
    H11 H2B 3.0188 . 2_655 no
    H11 H2C 3.1246 . 4_555 no
    H11 H6 3.0322 . 2_655 no
    H11 H19 3.4104 . 4_555 no
    H12 O2 2.6951 . 4_555 no
    H12 O3 3.3742 . 4_655 no
    H12 C4 3.4063 . 4_655 no
    H12 C5 3.5118 . 4_655 no
    H12 H2A 3.4606 . 2_655 no
    H12 H2A 3.3393 . 4_655 no
    H12 H2B 3.2762 . 2_655 no
    H12 H5 2.9127 . 4_655 no
    H12 H9 3.5362 . 4_655 no
    H12 H19 3.2551 . 4_555 no
    H13 O1 2.7818 . 4_655 no
    H13 O3 2.5324 . 4_655 no
    H13 C1 3.2942 . 4_655 no
    H13 C4 3.0478 . 4_655 no
    H13 C8 2.9953 . 1_655 no
    H13 C9 3.1884 . 1_655 no
    H13 H8 2.5503 . 1_655 no
    H13 H9 2.9508 . 1_655 no
    H13 H17 3.4406 . 2_645 no
    H15 O4 3.5809 . 1_455 no
    H15 O6 3.3749 . 1_455 no
    H15 C20 3.5936 . 1_455 no
    H15 C21 3.1450 . 1_455 no
    H15 H21 3.1980 . 1_455 no
    H16 O6 3.0672 . 1_455 no
    H16 C5 2.9065 . 2_555 no
    H16 C6 2.9100 . 2_555 no
    H16 C7 3.2069 . 2_555 no
    H16 C8 3.3813 . 2_555 no
    H16 C9 3.2067 . 2_555 no
    H16 C21 3.0711 . 1_455 no
    H16 H5 3.1909 . 2_555 no
    H16 H6 3.1850 . 2_555 no
    H16 H21 2.6784 . 1_455 no
    H17 O2 2.6622 . 2_655 no
    H17 O4 3.0622 . 2_655 no
    H17 C3 2.9114 . 2_655 no
    H17 C5 3.4107 . 2_555 no
    H17 C7 3.5114 . 2_655 no
    H17 C9 3.2533 . 2_555 no
    H17 C13 3.3987 . 2_655 no
    H17 H2C 3.3020 . 4_555 no
    H17 H5 3.3139 . 2_555 no
    H17 H7 2.9010 . 2_655 no
    H17 H9 3.0301 . 2_555 no
    H17 H13 3.4406 . 2_655 no
    H17 H20 3.1945 . 3_665 no
    H19 C11 3.4790 . 4_554 no
    H19 C12 3.3869 . 4_554 no
    H19 H7 3.0750 . 4_554 no
    H19 H8 3.5900 . 4_554 no
    H19 H11 3.4104 . 4_554 no
    H19 H12 3.2551 . 4_554 no
    H19 H21 3.5859 . 3_665 no
    H20 O3 3.3953 . 1_655 no
    H20 O5 2.8838 . 3_665 no
    H20 O6 3.4695 . 3_665 no
    H20 C14 3.1976 . 3_665 no
    H20 C15 3.3925 . 3_665 no
    H20 C16 3.2027 . 3_665 no
    H20 C17 2.8803 . 3_665 no
    H20 H7 2.9593 . 4_554 no
    H20 H17 3.1945 . 3_665 no
    H21 O3 2.5352 . 3_665 no
    H21 C4 3.3179 . 3_665 no
    H21 C15 3.3930 . 1_655 no
    H21 C16 3.1327 . 1_655 no
    H21 C18 3.5115 . 3_665 no
    H21 C19 3.4225 . 3_665 no
    H21 H15 3.1980 . 1_655 no
    H21 H16 2.6784 . 1_655 no
    H21 H19 3.5859 . 3_665 no
loop_
    _geom_angle_atom_site_label_1
    _geom_angle_atom_site_label_2
    _geom_angle_atom_site_label_3
    _geom_angle_site_symmetry_1
    _geom_angle_site_symmetry_2
    _geom_angle_site_symmetry_3
    _geom_angle
    _geom_angle_publ_flag
    P1 Mo1 C1 . . . 128.21(9) no
    P1 Mo1 C3 . . . 79.89(8) no
    P1 Mo1 C4 . . . 78.48(8) no
    P1 Mo1 C5 . . . 141.13(8) no
    P1 Mo1 C6 . . . 133.02(8) no
    P1 Mo1 C7 . . . 98.20(8) no
    P1 Mo1 C8 . . . 85.10(8) no
    P1 Mo1 C9 . . . 107.65(8) no
    C1 Mo1 C3 . . . 69.24(11) no
    C1 Mo1 C4 . . . 72.24(12) no
    C1 Mo1 C5 . . . 88.91(12) no
    C1 Mo1 C6 . . . 93.91(12) no
    C1 Mo1 C7 . . . 126.97(12) no
    C1 Mo1 C8 . . . 146.42(12) no
    C1 Mo1 C9 . . . 116.88(11) no
    C3 Mo1 C4 . . . 106.58(12) no
    C3 Mo1 C5 . . . 130.94(11) no
    C3 Mo1 C6 . . . 100.79(12) no
    C3 Mo1 C7 . . . 100.46(11) no
    C3 Mo1 C8 . . . 129.25(10) no
    C3 Mo1 C9 . . . 157.46(11) no
    C4 Mo1 C5 . . . 107.42(11) no
    C4 Mo1 C6 . . . 141.87(11) no
    C4 Mo1 C7 . . . 151.60(13) no
    C4 Mo1 C8 . . . 117.41(12) no
    C4 Mo1 C9 . . . 95.82(12) no
    C5 Mo1 C6 . . . 35.35(11) no
    C5 Mo1 C7 . . . 58.13(11) no
    C5 Mo1 C8 . . . 57.63(11) no
    C5 Mo1 C9 . . . 34.61(11) no
    C6 Mo1 C7 . . . 34.99(11) no
    C6 Mo1 C8 . . . 57.89(11) no
    C6 Mo1 C9 . . . 58.25(11) no
    C7 Mo1 C8 . . . 34.57(11) no
    C7 Mo1 C9 . . . 57.92(11) no
    C8 Mo1 C9 . . . 34.73(10) no
    Mo1 P1 C10 . . . 116.72(10) no
    Mo1 P1 C14 . . . 114.92(10) no
    Mo1 P1 C18 . . . 114.96(9) no
    C10 P1 C14 . . . 100.70(13) no
    C10 P1 C18 . . . 102.09(13) no
    C14 P1 C18 . . . 105.58(13) no
    C10 O4 C13 . . . 106.3(3) no
    C14 O5 C17 . . . 105.8(3) no
    C18 O6 C21 . . . 105.9(3) no
    Mo1 C1 O1 . . . 124.6(3) no
    Mo1 C1 C2 . . . 118.5(3) no
    O1 C1 C2 . . . 116.8(3) no
    Mo1 C3 O2 . . . 175.7(3) no
    Mo1 C4 O3 . . . 177.1(3) no
    Mo1 C5 C6 . . . 71.96(19) no
    Mo1 C5 C9 . . . 74.30(19) no
    C6 C5 C9 . . . 108.7(3) no
    Mo1 C6 C5 . . . 72.69(18) no
    Mo1 C6 C7 . . . 73.56(19) no
    C5 C6 C7 . . . 107.6(3) no
    Mo1 C7 C6 . . . 71.45(18) no
    Mo1 C7 C8 . . . 73.29(18) no
    C6 C7 C8 . . . 107.9(3) no
    Mo1 C8 C7 . . . 72.14(19) no
    Mo1 C8 C9 . . . 72.97(19) no
    C7 C8 C9 . . . 108.7(3) no
    Mo1 C9 C5 . . . 71.1(2) no
    Mo1 C9 C8 . . . 72.30(19) no
    C5 C9 C8 . . . 107.1(3) no
    P1 C10 O4 . . . 115.9(2) no
    P1 C10 C11 . . . 134.6(3) no
    O4 C10 C11 . . . 109.1(3) no
    C10 C11 C12 . . . 107.5(3) no
    C11 C12 C13 . . . 106.1(3) no
    O4 C13 C12 . . . 111.0(4) no
    P1 C14 O5 . . . 119.6(2) no
    P1 C14 C15 . . . 130.7(3) no
    O5 C14 C15 . . . 109.7(3) no
    C14 C15 C16 . . . 106.7(3) no
    C15 C16 C17 . . . 106.4(3) no
    O5 C17 C16 . . . 111.4(3) no
    P1 C18 O6 . . . 117.9(2) no
    P1 C18 C19 . . . 132.5(3) no
    O6 C18 C19 . . . 109.6(3) no
    C18 C19 C20 . . . 106.9(3) no
    C19 C20 C21 . . . 106.3(3) no
    O6 C21 C20 . . . 111.3(3) no
    C1 C2 H2A . . . 109.475 no
    C1 C2 H2B . . . 109.476 no
    C1 C2 H2C . . . 109.471 no
    H2A C2 H2B . . . 109.480 no
    H2A C2 H2C . . . 109.467 no
    H2B C2 H2C . . . 109.459 no
    Mo1 C5 H5 . . . 125.465 no
    C6 C5 H5 . . . 125.462 no
    C9 C5 H5 . . . 125.463 no
    Mo1 C6 H6 . . . 125.921 no
    C5 C6 H6 . . . 125.931 no
    C7 C6 H6 . . . 125.919 no
    Mo1 C7 H7 . . . 125.887 no
    C6 C7 H7 . . . 125.888 no
    C8 C7 H7 . . . 125.885 no
    Mo1 C8 H8 . . . 125.541 no
    C7 C8 H8 . . . 125.535 no
    C9 C8 H8 . . . 125.540 no
    Mo1 C9 H9 . . . 126.321 no
    C5 C9 H9 . . . 126.319 no
    C8 C9 H9 . . . 126.314 no
    C10 C11 H11 . . . 126.232 no
    C12 C11 H11 . . . 126.226 no
    C11 C12 H12 . . . 126.961 no
    C13 C12 H12 . . . 126.951 no
    O4 C13 H13 . . . 124.493 no
    C12 C13 H13 . . . 124.484 no
    C14 C15 H15 . . . 126.643 no
    C16 C15 H15 . . . 126.650 no
    C15 C16 H16 . . . 126.781 no
    C17 C16 H16 . . . 126.780 no
    O5 C17 H17 . . . 124.313 no
    C16 C17 H17 . . . 124.310 no
    C18 C19 H19 . . . 126.546 no
    C20 C19 H19 . . . 126.540 no
    C19 C20 H20 . . . 126.865 no
    C21 C20 H20 . . . 126.858 no
    O6 C21 H21 . . . 124.340 no
    C20 C21 H21 . . . 124.322 no
loop_
    _geom_torsion_atom_site_label_1
    _geom_torsion_atom_site_label_2
    _geom_torsion_atom_site_label_3
    _geom_torsion_atom_site_label_4
    _geom_torsion_site_symmetry_1
    _geom_torsion_site_symmetry_2
    _geom_torsion_site_symmetry_3
    _geom_torsion_site_symmetry_4
    _geom_torsion
    _geom_torsion_publ_flag
    P1 Mo1 C1 O1 . . . . -21.0(3) no
    P1 Mo1 C1 C2 . . . . 155.15(13) no
    C1 Mo1 P1 C10 . . . . -123.99(11) no
    C1 Mo1 P1 C14 . . . . 118.42(11) no
    C1 Mo1 P1 C18 . . . . -4.46(11) no
    C3 Mo1 P1 C10 . . . . -70.77(9) no
    C3 Mo1 P1 C14 . . . . 171.65(8) no
    C3 Mo1 P1 C18 . . . . 48.76(8) no
    C4 Mo1 P1 C10 . . . . 179.83(10) no
    C4 Mo1 P1 C14 . . . . 62.25(10) no
    C4 Mo1 P1 C18 . . . . -60.64(10) no
    P1 Mo1 C5 C6 . . . . -97.48(14) no
    P1 Mo1 C5 C9 . . . . 18.72(19) no
    C5 Mo1 P1 C10 . . . . 76.30(12) no
    C5 Mo1 P1 C14 . . . . -41.29(12) no
    C5 Mo1 P1 C18 . . . . -164.17(11) no
    P1 Mo1 C6 C5 . . . . 121.66(9) no
    P1 Mo1 C6 C7 . . . . 6.7(2) no
    C6 Mo1 P1 C10 . . . . 24.61(13) no
    C6 Mo1 P1 C14 . . . . -92.97(12) no
    C6 Mo1 P1 C18 . . . . 144.14(12) no
    P1 Mo1 C7 C6 . . . . -175.07(11) no
    P1 Mo1 C7 C8 . . . . 68.84(12) no
    C7 Mo1 P1 C10 . . . . 28.47(10) no
    C7 Mo1 P1 C14 . . . . -89.11(9) no
    C7 Mo1 P1 C18 . . . . 148.00(9) no
    P1 Mo1 C8 C7 . . . . -112.11(11) no
    P1 Mo1 C8 C9 . . . . 131.13(12) no
    C8 Mo1 P1 C10 . . . . 60.56(8) no
    C8 Mo1 P1 C14 . . . . -57.03(8) no
    C8 Mo1 P1 C18 . . . . -179.91(8) no
    P1 Mo1 C9 C5 . . . . -167.80(8) no
    P1 Mo1 C9 C8 . . . . -51.96(12) no
    C9 Mo1 P1 C10 . . . . 87.32(8) no
    C9 Mo1 P1 C14 . . . . -30.26(8) no
    C9 Mo1 P1 C18 . . . . -153.15(8) no
    C3 Mo1 C1 O1 . . . . -78.4(3) no
    C3 Mo1 C1 C2 . . . . 97.7(2) no
    C4 Mo1 C1 O1 . . . . 37.8(3) no
    C4 Mo1 C1 C2 . . . . -146.1(3) no
    C1 Mo1 C5 C6 . . . . 98.33(14) no
    C1 Mo1 C5 C9 . . . . -145.47(13) no
    C5 Mo1 C1 O1 . . . . 146.5(3) no
    C5 Mo1 C1 C2 . . . . -37.42(19) no
    C1 Mo1 C6 C5 . . . . -82.56(14) no
    C1 Mo1 C6 C7 . . . . 162.46(14) no
    C6 Mo1 C1 O1 . . . . -178.5(3) no
    C6 Mo1 C1 C2 . . . . -2.4(2) no
    C1 Mo1 C7 C6 . . . . -22.1(2) no
    C1 Mo1 C7 C8 . . . . -138.20(13) no
    C7 Mo1 C1 O1 . . . . -166.0(2) no
    C7 Mo1 C1 C2 . . . . 10.1(3) no
    C1 Mo1 C8 C7 . . . . 74.4(3) no
    C1 Mo1 C8 C9 . . . . -42.4(3) no
    C8 Mo1 C1 O1 . . . . 150.83(19) no
    C8 Mo1 C1 C2 . . . . -33.1(3) no
    C1 Mo1 C9 C5 . . . . 39.45(16) no
    C1 Mo1 C9 C8 . . . . 155.29(12) no
    C9 Mo1 C1 O1 . . . . 125.3(3) no
    C9 Mo1 C1 C2 . . . . -58.6(2) no
    C3 Mo1 C5 C6 . . . . 37.40(19) no
    C3 Mo1 C5 C9 . . . . 153.60(11) no
    C3 Mo1 C6 C5 . . . . -152.15(13) no
    C3 Mo1 C6 C7 . . . . 92.86(14) no
    C3 Mo1 C7 C6 . . . . -93.92(14) no
    C3 Mo1 C7 C8 . . . . 150.00(13) no
    C3 Mo1 C8 C7 . . . . -39.42(19) no
    C3 Mo1 C8 C9 . . . . -156.19(12) no
    C3 Mo1 C9 C5 . . . . -61.2(3) no
    C3 Mo1 C9 C8 . . . . 54.6(4) no
    C4 Mo1 C5 C6 . . . . 169.32(13) no
    C4 Mo1 C5 C9 . . . . -74.48(14) no
    C4 Mo1 C6 C5 . . . . -16.6(3) no
    C4 Mo1 C6 C7 . . . . -131.62(17) no
    C4 Mo1 C7 C6 . . . . 104.0(3) no
    C4 Mo1 C7 C8 . . . . -12.1(3) no
    C4 Mo1 C8 C7 . . . . 173.56(11) no
    C4 Mo1 C8 C9 . . . . 56.80(17) no
    C4 Mo1 C9 C5 . . . . 112.47(13) no
    C4 Mo1 C9 C8 . . . . -131.70(13) no
    C5 Mo1 C6 C5 . . . . 0.00(14) no
    C5 Mo1 C6 C7 . . . . -115.0(3) no
    C6 Mo1 C5 C6 . . . . 0.00(14) no
    C6 Mo1 C5 C9 . . . . 116.2(3) no
    C5 Mo1 C7 C6 . . . . 38.14(13) no
    C5 Mo1 C7 C8 . . . . -77.95(15) no
    C7 Mo1 C5 C6 . . . . -37.74(12) no
    C7 Mo1 C5 C9 . . . . 78.46(14) no
    C5 Mo1 C8 C7 . . . . 79.52(14) no
    C5 Mo1 C8 C9 . . . . -37.25(12) no
    C8 Mo1 C5 C6 . . . . -78.82(14) no
    C8 Mo1 C5 C9 . . . . 37.38(11) no
    C5 Mo1 C9 C5 . . . . 0.00(12) no
    C5 Mo1 C9 C8 . . . . 115.8(2) no
    C9 Mo1 C5 C6 . . . . -116.2(2) no
    C9 Mo1 C5 C9 . . . . 0.00(12) no
    C6 Mo1 C7 C6 . . . . 0.00(15) no
    C6 Mo1 C7 C8 . . . . -116.1(3) no
    C7 Mo1 C6 C5 . . . . 115.0(3) no
    C7 Mo1 C6 C7 . . . . 0.00(15) no
    C6 Mo1 C8 C7 . . . . 37.45(12) no
    C6 Mo1 C8 C9 . . . . -79.32(14) no
    C8 Mo1 C6 C5 . . . . 77.99(15) no
    C8 Mo1 C6 C7 . . . . -36.99(12) no
    C6 Mo1 C9 C5 . . . . -37.63(11) no
    C6 Mo1 C9 C8 . . . . 78.21(13) no
    C9 Mo1 C6 C5 . . . . 36.82(12) no
    C9 Mo1 C6 C7 . . . . -78.17(15) no
    C7 Mo1 C8 C7 . . . . 0.00(14) no
    C7 Mo1 C8 C9 . . . . -116.8(3) no
    C8 Mo1 C7 C6 . . . . 116.1(3) no
    C8 Mo1 C7 C8 . . . . 0.00(13) no
    C7 Mo1 C9 C5 . . . . -79.11(14) no
    C7 Mo1 C9 C8 . . . . 36.73(12) no
    C9 Mo1 C7 C6 . . . . 79.19(15) no
    C9 Mo1 C7 C8 . . . . -36.89(12) no
    C8 Mo1 C9 C5 . . . . -115.8(3) no
    C8 Mo1 C9 C8 . . . .  0.00(14) no
    C9 Mo1 C8 C7 . . . . 116.8(3) no
    C9 Mo1 C8 C9 . . . .  0.00(13) no
    Mo1 P1 C10 O4 . . . . 74.1(2) no
    Mo1 P1 C10 C11 . . . . -96.6(3) no
    Mo1 P1 C14 O5 . . . . 171.31(15) no
    Mo1 P1 C14 C15 . . . . -9.8(3) no
    Mo1 P1 C18 O6 . . . . -176.72(13) no
    Mo1 P1 C18 C19 . . . . 2.5(3) no
    C10 P1 C14 O5 . . . . 45.0(3) no
    C10 P1 C14 C15 . . . . -136.2(3) no
    C14 P1 C10 O4 . . . . -160.81(19) no
    C14 P1 C10 C11 . . . . 28.5(3) no
    C10 P1 C18 O6 . . . . -49.4(2) no
    C10 P1 C18 C19 . . . . 129.9(3) no
    C18 P1 C10 O4 . . . . -52.1(3) no
    C18 P1 C10 C11 . . . . 137.2(3) no
    C14 P1 C18 O6 . . . . 55.5(2) no
    C14 P1 C18 C19 . . . . -125.2(3) no
    C18 P1 C14 O5 . . . . -60.9(2) no
    C18 P1 C14 C15 . . . . 117.9(3) no
    C10 O4 C13 C12 . . . . 0.9(5) no
    C13 O4 C10 P1 . . . . -174.4(3) no
    C13 O4 C10 C11 . . . . -1.4(4) no
    C14 O5 C17 C16 . . . . 0.1(3) no
    C17 O5 C14 P1 . . . . 178.9(2) no
    C17 O5 C14 C15 . . . . -0.2(3) no
    C18 O6 C21 C20 . . . . -0.3(3) no
    C21 O6 C18 P1 . . . . 179.48(19) no
    C21 O6 C18 C19 . . . . 0.1(3) no
    Mo1 C5 C6 Mo1 . . . . 0.0 no
    Mo1 C5 C6 C7 . . . . 65.80(19) no
    Mo1 C5 C9 Mo1 . . . . 0.0 no
    Mo1 C5 C9 C8 . . . . -63.79(19) no
    C6 C5 C9 Mo1 . . . . 64.2(3) no
    C6 C5 C9 C8 . . . . 0.4(4) no
    C9 C5 C6 Mo1 . . . . -65.8(3) no
    C9 C5 C6 C7 . . . . 0.0(4) no
    Mo1 C6 C7 Mo1 . . . . 0.0 no
    Mo1 C6 C7 C8 . . . . 64.70(19) no
    C5 C6 C7 Mo1 . . . . -65.2(3) no
    C5 C6 C7 C8 . . . . -0.5(4) no
    Mo1 C7 C8 Mo1 . . . . 0.0 no
    Mo1 C7 C8 C9 . . . . 64.30(19) no
    C6 C7 C8 Mo1 . . . . -63.5(3) no
    C6 C7 C8 C9 . . . . 0.8(4) no
    Mo1 C8 C9 Mo1 . . . . 0.0 no
    Mo1 C8 C9 C5 . . . . 62.99(19) no
    C7 C8 C9 Mo1 . . . . -63.8(3) no
    C7 C8 C9 C5 . . . . -0.8(4) no
    P1 C10 C11 C12 . . . . 172.5(3) no
    O4 C10 C11 C12 . . . . 1.4(4) no
    C10 C11 C12 C13 . . . . -0.8(4) no
    C11 C12 C13 O4 . . . .  0.0(5) no
    P1 C14 C15 C16 . . . . -178.7(2) no
    O5 C14 C15 C16 . . . . 0.2(3) no
    C14 C15 C16 C17 . . . . -0.1(4) no
    C15 C16 C17 O5 . . . .  0.0(4) no
    P1 C18 C19 C20 . . . . -179.13(19) no
    O6 C18 C19 C20 . . . . 0.1(3) no
    C18 C19 C20 C21 . . . . -0.3(4) no
    C19 C20 C21 O6 . . . . 0.4(4) no
loop_
    _geom_hbond_atom_site_label_D
    _geom_hbond_atom_site_label_H
    _geom_hbond_atom_site_label_A
    _geom_hbond_site_symmetry_A
    _geom_hbond_distance_DH
    _geom_hbond_distance_HA
    _geom_hbond_distance_DA
    _geom_hbond_angle_DHA
    C8 H8 O1 4 1.00 2.377 3.324(4) 157.7
    C11 H11 O1 4 0.95 2.400 3.166(5) 137.4
_iucr_refine_instructions_details
;
TITL User-defined
CELL  0.71075 8.05047 15.76250 16.07260 90.000 102.852 90.000
ZERR  4 0.00195 0.00390 0.00390 0.000 0.007 0.000
LATT 1
SYMM    -X, .50+Y, .50-Z
SFAC MO P O C H
UNIT 4 4 24 84 68
SHEL 99999.000000 0.000000
L.S. 20
FMAP 2
PLAN -20
WPDB -2
HTAB
BOND $H
CONF
LIST 4
TEMP -100.0
ACTA
SIZE 0.150 0.170 0.240
WGHT    0.025000    1.982300
FVAR       0.66822
MO1   1    0.289315    0.203772    0.114671    11.00000    0.01978    0.02049 =
         0.01972   -0.00145    0.00462   -0.00095
P1    2    0.437887    0.334271    0.162965    11.00000    0.01818    0.02182 =
         0.02048   -0.00240    0.00194    0.00100
O1    3    0.280509    0.173902   -0.078039    11.00000    0.05510    0.05898 =
         0.02751   -0.00209    0.00914    0.00483
O2    3    0.644048    0.157786    0.079626    11.00000    0.02970    0.04160 =
         0.03723    0.00131    0.01023    0.00767
O3    3    0.106415    0.330248   -0.026252    11.00000    0.04390    0.03417 =
         0.03860    0.00617   -0.01007   -0.00319
O4    3    0.747963    0.290460    0.254435    11.00000    0.03630    0.11985 =
         0.02395   -0.01085   -0.00284    0.03833
O5    3    0.379362    0.490975    0.227684    11.00000    0.03106    0.02888 =
         0.04075   -0.01339    0.00168    0.00303
O6    3    0.646617    0.452519    0.115349    11.00000    0.03167    0.03091 =
         0.03585   -0.00061    0.00378   -0.00884
C1    4    0.262433    0.138762   -0.012499    11.00000    0.02710    0.04515 =
         0.02878   -0.00684    0.00525   -0.00019
C2    4    0.231013    0.045957   -0.017424    11.00000    0.10829    0.04972 =
         0.06532   -0.02891    0.04381   -0.03497
AFIX 137
H2A   5    0.119161    0.033938   -0.005486    11.00000   -1.20000
H2B   5    0.319549    0.016991    0.024712    11.00000   -1.20000
H2C   5    0.233576    0.025642   -0.074752    11.00000   -1.20000
AFIX   0
C3    4    0.514446    0.178064    0.092069    11.00000    0.02892    0.02294 =
         0.02108    0.00164    0.00575   -0.00219
C4    4    0.177542    0.284387    0.024928    11.00000    0.02535    0.02552 =
         0.03104   -0.00616    0.00025   -0.00648
C5    4    0.077319    0.114258    0.143933    11.00000    0.03339    0.03211 =
         0.03702   -0.00291    0.01479   -0.01025
AFIX  13
H5    5   -0.010988    0.084247    0.100253    11.00000   -1.20000
AFIX   0
C6    4    0.237974    0.080375    0.184922    11.00000    0.04448    0.02695 =
         0.04060    0.00863    0.02181    0.00122
AFIX  13
H6    5    0.281148    0.022397    0.175820    11.00000   -1.20000
AFIX   0
C7    4    0.315000    0.138219    0.248881    11.00000    0.03473    0.04834 =
         0.02575    0.01133    0.01119    0.00155
AFIX  13
H7    5    0.423625    0.128837    0.292169    11.00000   -1.20000
AFIX   0
C8    4    0.203532    0.207298    0.246701    11.00000    0.03589    0.04274 =
         0.02489   -0.00574    0.01471   -0.00791
AFIX  13
H8    5    0.220995    0.255891    0.287727    11.00000   -1.20000
AFIX   0
C9    4    0.054828    0.192442    0.182023    11.00000    0.02669    0.03822 =
         0.03629    0.00018    0.01501   -0.00436
AFIX  13
H9    5   -0.050623    0.228043    0.169780    11.00000   -1.20000
AFIX   0
C10   4    0.600403    0.328907    0.260454    11.00000    0.01886    0.03047 =
         0.02425   -0.00196    0.00387    0.00228
C11   4    0.604968    0.345852    0.342742    11.00000    0.02958    0.04742 =
         0.02581   -0.00421    0.00677    0.00292
AFIX  43
H11   5    0.516807    0.371528    0.364638    11.00000   -1.20000
AFIX   0
C12   4    0.765714    0.318396    0.391181    11.00000    0.03661    0.06381 =
         0.02276    0.00061   -0.00109    0.00426
AFIX  43
H12   5    0.806428    0.322680    0.451221    11.00000   -1.20000
AFIX   0
C13   4    0.846215    0.286051    0.336393    11.00000    0.03883    0.13756 =
         0.02722   -0.00593   -0.00827    0.04132
AFIX  43
H13   5    0.957629    0.262614    0.351088    11.00000   -1.20000
AFIX   0
C14   4    0.304922    0.418412    0.188935    11.00000    0.02667    0.02162 =
         0.02651   -0.00599    0.00279    0.00270
C15   4    0.134009    0.424727    0.175550    11.00000    0.02455    0.03748 =
         0.04322   -0.01176    0.00520    0.00148
AFIX  43
H15   5    0.052921    0.383294    0.149947    11.00000   -1.20000
AFIX   0
C16   4    0.098650    0.505413    0.207177    11.00000    0.03286    0.04663 =
         0.04023   -0.01323    0.00394    0.01569
AFIX  43
H16   5   -0.010529    0.528491    0.206794    11.00000   -1.20000
AFIX   0
C17   4    0.248025    0.542058    0.237287    11.00000    0.04654    0.03301 =
         0.03679   -0.01411    0.00598    0.01376
AFIX  43
H17   5    0.261949    0.596909    0.262370    11.00000   -1.20000
AFIX   0
C18   4    0.551894    0.380370    0.089862    11.00000    0.02255    0.02183 =
         0.02493    0.00117    0.00117   -0.00165
C19   4    0.567190    0.357932    0.010933    11.00000    0.03640    0.03119 =
         0.02689    0.00213    0.00691    0.00011
AFIX  43
H19   5    0.514707    0.310748   -0.021286    11.00000   -1.20000
AFIX   0
C20   4    0.677272    0.418604   -0.014948    11.00000    0.03586    0.04521 =
         0.03348    0.01311    0.01245    0.00071
AFIX  43
H20   5    0.712847    0.419631   -0.067472    11.00000   -1.20000
AFIX   0
C21   4    0.720094    0.473406    0.049146    11.00000    0.02983    0.04137 =
         0.04449    0.01470    0.00445   -0.00749
AFIX  43
H21   5    0.792466    0.520980    0.048973    11.00000   -1.20000
HKLF 4
REM  User-defined
REM R1 =  0.0347 for   3799 Fo > 4sig(Fo)  and  0.0460 for all   4539 data
REM    263 parameters refined using      0 restraints
END
WGHT      0.0250      1.9823
REM Highest difference peak  0.545,  deepest hole -0.520,  1-sigma level  0.078
Q1    1   0.2437  0.1984  0.0530  11.00000  0.05    0.55
Q2    1   0.3426  0.2042  0.1731  11.00000  0.05    0.49
Q3    1   0.7729  0.3458  0.2429  11.00000  0.05    0.41
Q4    1   0.4002  0.1796  0.1065  11.00000  0.05    0.40
Q5    1   0.2354  0.2025  0.1775  11.00000  0.05    0.38
Q6    1   0.4927  0.3358  0.2171  11.00000  0.05    0.37
Q7    1   0.5120  0.3556  0.1364  11.00000  0.05    0.36
Q8    1   0.2050  0.0186  0.0277  11.00000  0.05    0.36
Q9    1   0.1754  0.3054 -0.0409  11.00000  0.05    0.35
Q10   1   0.8786  0.3435  0.3152  11.00000  0.05    0.32
Q11   1   0.2013  0.4378  0.1559  11.00000  0.05    0.32
Q12   1   0.2812  0.4416  0.1171  11.00000  0.05    0.31
Q13   1   0.8233  0.3432  0.3607  11.00000  0.05    0.29
Q14   1   0.5077  0.3875  0.0348  11.00000  0.05    0.29
Q15   1   0.6646  0.3214  0.3778  11.00000  0.05    0.29
Q16   1   0.5912  0.1634  0.1188  11.00000  0.05    0.29
Q17   1   0.2965  0.1336  0.1939  11.00000  0.05    0.28
Q18   1   0.3963  0.1416  0.2456  11.00000  0.05    0.28
Q19   1   0.7080  0.2864  0.3742  11.00000  0.05    0.27
Q20   1   0.0823  0.1997  0.1391  11.00000  0.05    0.27
;
