# Supplementary material for: trans-Acetyl­dicarbon­yl(η5-cyclo­penta­dien­yl)[tris­(furan-2-yl)phosphane-κP]molybdenum(II)
Source: Acta Crystallogr Sect E Struct Rep Online. 2013 Jul 31;69(Pt 8):m475–6. doi: 10.1107/S160053681302059X (PMC3793703; doi:10.1107/S160053681302059X)
Supplement: Supplementary file 2 [file e-69-0m475-Isup2.hkl]

# 
# h,k,l, Fc-squared, Fo-squared, sigma(Fo-squared) and status flag 
# 
data_I
_shelx_title ' User-defined' 
_shelx_refln_list_code          4 
_shelx_F_calc_maximum      233.24 
_exptl_crystal_F_000       992.00 
_reflns_d_resolution_high  0.7700 
 
loop_ 
 _symmetry_equiv_pos_as_xyz 
 'x, y, z' 
 '-x, y+1/2, -z+1/2' 
 '-x, -y, -z' 
 'x, -y-1/2, z-1/2' 
 
_cell_length_a     8.0505 
_cell_length_b    15.7625 
_cell_length_c    16.0726 
_cell_angle_alpha  90.000 
_cell_angle_beta  102.852 
_cell_angle_gamma  90.000 
 
_shelx_F_squared_multiplier     1.000 
 
loop_ 
 _refln_index_h 
 _refln_index_k 
 _refln_index_l 
 _refln_F_squared_calc 
 _refln_F_squared_meas 
 _refln_F_squared_sigma 
 _refln_observed_status 
   2   0   0    54401.51    57040.58    821.70 o 
   3   0   0    10439.78    10682.78    168.14 o 
   4   0   0     2841.47     2808.87     62.66 o 
   5   0   0     8003.36     8080.32    171.38 o 
   6   0   0     2588.20     2641.04     76.74 o 
   7   0   0     5834.80     5663.11    149.25 o 
   8   0   0      846.48      852.93     65.80 o 
   9   0   0      679.22      688.55     70.97 o 
  10   0   0      270.77      254.28     56.37 o 
   2   1   0      494.44      697.73     14.02 o 
   3   1   0     6744.08     6820.70     77.54 o 
   4   1   0     8984.34     9362.07    123.18 o 
   5   1   0     2842.82     2882.08     49.26 o 
   6   1   0     8923.76     8975.59    147.44 o 
   7   1   0      687.74      688.05     37.40 o 
   8   1   0     2302.34     2116.08     53.31 o 
   9   1   0     1943.09     1946.27     88.12 o 
  10   1   0      274.37      253.74     47.73 o 
   1   2   0      893.30      941.61     13.86 o 
   2   2   0     3889.94     3758.24     39.24 o 
   3   2   0        7.61        8.30      7.57 o 
   4   2   0     4973.62     5012.02     68.04 o 
   5   2   0     2480.20     2348.35     49.00 o 
   6   2   0      179.97      216.49     29.63 o 
   7   2   0     3751.20     3659.08     73.82 o 
   8   2   0     1145.93     1028.01     42.17 o 
   9   2   0      921.24      887.60     66.08 o 
  10   2   0      338.21      344.81     54.99 o 
   1   3   0     4030.13     4077.31     51.44 o 
   2   3   0     8505.25     8740.18     96.69 o 
   3   3   0     1044.18      972.09     33.41 o 
   4   3   0     1760.64     1584.36     29.01 o 
   5   3   0       50.24       63.78     19.30 o 
   6   3   0     1194.62     1249.08     41.34 o 
   7   3   0      448.46      428.12     27.84 o 
   8   3   0      587.37      574.48     34.28 o 
   9   3   0      407.28      431.07     83.79 o 
  10   3   0      261.15      287.07     41.17 o 
   0   4   0      223.77      387.14     14.52 o 
   1   4   0     4375.67     4524.93     54.51 o 
   2   4   0     9184.07     9333.96    106.17 o 
   3   4   0      428.11      302.72     17.88 o 
   4   4   0      498.25      447.34     19.97 o 
   5   4   0      313.86      282.08     16.21 o 
   6   4   0      183.56      188.42     15.58 o 
   7   4   0       35.68       51.23     25.68 o 
   8   4   0      104.32      166.61     28.30 o 
   9   4   0      893.84      914.05     63.61 o 
   1   5   0       96.37       84.40      5.35 o 
   2   5   0       74.47       99.82     10.85 o 
   3   5   0        1.43       35.95     22.54 o 
   4   5   0      950.80     1091.30     25.99 o 
   5   5   0      554.01      562.61     27.05 o 
   6   5   0      679.79      613.89     32.27 o 
   7   5   0       34.47       25.15     19.20 o 
   8   5   0       21.62       -0.49     17.55 o 
   9   5   0        1.17       25.22     23.42 o 
   0   6   0    25809.77    27755.91    370.59 o 
   1   6   0     7122.39     7620.68    101.68 o 
   2   6   0      928.61     1178.69     27.13 o 
   3   6   0      167.82      155.28     15.98 o 
   4   6   0      192.41      232.58     15.56 o 
   5   6   0        6.05       -0.75     11.69 o 
   6   6   0     1561.51     1467.83     48.53 o 
   7   6   0      273.61      272.37     51.36 o 
   8   6   0       22.14        3.80     21.03 o 
   9   6   0        0.00      -11.96     24.80 o 
   1   7   0      992.87      928.15     41.47 o 
   2   7   0      147.38      138.94     14.66 o 
   3   7   0        1.32        7.22     10.49 o 
   4   7   0      107.25      155.86     15.06 o 
   5   7   0     1206.02     1223.77     33.82 o 
   6   7   0     2736.96     2780.84    145.32 o 
   7   7   0      513.59      527.50     37.58 o 
   8   7   0      489.02      547.66     47.26 o 
   9   7   0      422.13      409.71     71.98 o 
   0   8   0    17329.92    18129.35    400.92 o 
   1   8   0      282.43      300.57     23.46 o 
   2   8   0     7443.28     7977.84    136.11 o 
   3   8   0      776.03      784.73     37.13 o 
   4   8   0     1920.67     2011.59     43.84 o 
   5   8   0     2078.96     2030.70     53.39 o 
   6   8   0        0.20       12.15     15.35 o 
   7   8   0     1271.55     1313.78     52.57 o 
   8   8   0       96.93       80.06     26.56 o 
   9   8   0      195.21      157.13     34.36 o 
   1   9   0     9730.28    10741.36    185.84 o 
   2   9   0      931.54      854.31     29.85 o 
   3   9   0     1349.14     1442.21     37.96 o 
   4   9   0     2465.40     2466.32     56.71 o 
   5   9   0      344.30      364.03     23.44 o 
   6   9   0     2570.81     2431.88    116.15 o 
   7   9   0       65.72       62.45     23.64 o 
   8   9   0     1441.11     1368.86     61.59 o 
   9   9   0      464.29      492.45     47.98 o 
   0  10   0     4490.64     4647.35    122.72 o 
   1  10   0      536.45      626.47     25.37 o 
   2  10   0     5085.10     5297.03    103.95 o 
   3  10   0     1317.73     1389.71     41.06 o 
   4  10   0     1850.67     1903.12     51.33 o 
   5  10   0     4356.61     4363.16    123.03 o 
   6  10   0        1.26       22.82     25.42 o 
   7  10   0     1141.06     1101.13     53.34 o 
   8  10   0      210.37      239.10     32.84 o 
   1  11   0     4840.77     5149.96    106.56 o 
   2  11   0     1761.02     1689.46     48.84 o 
   3  11   0     2447.26     2556.91     65.07 o 
   4  11   0     5413.50     5646.83    126.72 o 
   5  11   0       75.66      108.86     20.38 o 
   6  11   0      121.59      109.40     27.53 o 
   7  11   0       56.85       85.46     28.85 o 
   8  11   0     1209.67     1215.02     68.98 o 
   0  12   0     1039.47     1200.07     59.19 o 
   1  12   0      156.96      163.59     19.70 o 
   2  12   0     6387.24     6751.89    154.74 o 
   3  12   0     1428.97     1568.06     53.43 o 
   4  12   0     2699.93     2713.69     75.55 o 
   5  12   0     1891.03     1848.40     60.41 o 
   6  12   0       42.41       67.54     29.44 o 
   7  12   0      677.13      679.65     50.27 o 
   8  12   0       94.03       82.01     31.36 o 
   1  13   0     2403.50     2410.27     93.34 o 
   2  13   0       40.41       56.44     21.98 o 
   3  13   0     4037.32     3971.15    108.49 o 
   4  13   0     1955.72     2156.94     66.57 o 
   5  13   0        0.30       14.12     23.99 o 
   6  13   0      481.39      506.09     57.66 o 
   7  13   0       47.96       73.49     31.13 o 
   0  14   0     1170.83     1123.13     73.01 o 
   1  14   0        0.60       -4.94     23.09 o 
   2  14   0     2404.27     2477.49     80.28 o 
   3  14   0      728.32      787.19     60.09 o 
   4  14   0       43.70       58.73     20.57 o 
   5  14   0      472.25      456.65     38.28 o 
   6  14   0       83.15      213.13     75.90 o 
   7  14   0      571.51      597.46     54.45 o 
   1  15   0     1087.40     1061.62     49.77 o 
   2  15   0      269.71      426.89     84.73 o 
   3  15   0      487.42      450.05     36.83 o 
   4  15   0        0.26       38.35     42.81 o 
   5  15   0       31.69       70.84     24.29 o 
   6  15   0      221.56      281.17     41.09 o 
   0  16   0      216.96      245.34     48.50 o 
   1  16   0      111.70      130.60     29.85 o 
   2  16   0      155.62      254.14     35.33 o 
   3  16   0        1.96       88.26     79.12 o 
   4  16   0        0.65       21.75     18.62 o 
   5  16   0       40.85       32.12     28.18 o 
   6  16   0        4.63      -23.86     35.89 o 
   1  17   0      294.26      350.06     42.67 o 
   2  17   0      127.45      146.02     51.03 o 
   3  17   0      314.66      335.20     42.43 o 
   4  17   0      785.38      741.96     60.49 o 
   5  17   0      133.71      149.55     38.06 o 
   0  18   0       31.24      -27.95     51.22 o 
   1  18   0       45.07       45.94     29.95 o 
   2  18   0     1416.86     1358.67     67.41 o 
   3  18   0      602.64      587.66     60.76 o 
   4  18   0      481.03      395.56     67.03 o 
   1  19   0      381.24      510.95     45.16 o 
   2  19   0       83.88      112.38     31.59 o 
   3  19   0      963.10     1052.42     69.11 o 
   0  20   0      388.35      374.77     71.44 o 
   1  20   0        6.51       11.22     27.78 o 
   2  20   0      880.91      772.44     58.30 o 
 -10   1   1        2.23       11.46     35.69 o 
  -9   1   1      631.02      712.86     61.14 o 
  -8   1   1      288.80      303.74     50.60 o 
  -7   1   1        1.98       -9.80     11.35 o 
  -6   1   1        9.06       16.17     10.26 o 
  -5   1   1        0.31       17.17      9.04 o 
  -4   1   1     4389.85     4159.38     53.94 o 
  -3   1   1      650.00      764.90     14.70 o 
  -2   1   1     4352.75     4348.86     41.89 o 
   1   1   1      174.29      151.00      4.18 o 
   2   1   1     1843.66     1822.96     27.64 o 
   3   1   1     2219.97     2190.50     30.66 o 
   4   1   1      373.37      474.28     29.93 o 
   5   1   1      297.01      274.26     23.58 o 
   6   1   1       70.89       86.38     16.03 o 
   7   1   1       45.83       54.56     15.29 o 
   8   1   1        2.10        9.07     18.94 o 
   9   1   1      150.72      150.29     37.65 o 
  10   1   1      213.53      224.82     51.83 o 
 -10   2   1      853.57      721.31     88.19 o 
  -9   2   1       61.62      163.59     36.50 o 
  -8   2   1      669.84      660.12     43.96 o 
  -7   2   1      297.35      292.38     36.97 o 
  -6   2   1     2618.95     2623.45     49.40 o 
  -5   2   1     7782.11     8137.99    143.19 o 
  -4   2   1      563.45      552.76     23.89 o 
  -3   2   1    17044.90    17375.53    188.11 o 
  -2   2   1        4.34        5.44      5.62 o 
  -1   2   1      295.18      346.38      6.70 o 
   1   2   1    22960.15    22920.14    144.97 o 
   2   2   1    11866.95    12345.56    117.65 o 
   3   2   1     1295.23     1142.40     21.84 o 
   4   2   1     9126.56     9204.25    128.54 o 
   5   2   1      256.40      253.96     17.32 o 
   6   2   1      306.70      324.04     17.79 o 
   7   2   1       31.09        6.19     13.13 o 
   8   2   1      445.54      450.05     37.62 o 
   9   2   1      980.85     1014.95     77.02 o 
  10   2   1        7.69       -2.40     32.82 o 
 -10   3   1        7.27      -18.38     38.51 o 
  -9   3   1     2905.93     2842.48    162.29 o 
  -8   3   1     1565.85     1533.97     56.14 o 
  -7   3   1       57.21       89.81     31.78 o 
  -6   3   1        3.71       11.39     11.31 o 
  -5   3   1     2874.98     2778.02     49.38 o 
  -4   3   1    10650.77    10204.65    131.70 o 
  -3   3   1     4933.95     5540.49     63.51 o 
  -2   3   1    15590.69    15792.76    159.85 o 
  -1   3   1    15134.64    16489.28    155.04 o 
   0   3   1    20234.32    21226.96    192.44 o 
   1   3   1    32629.76    35567.16    332.89 o 
   2   3   1    17582.64    18415.37    186.17 o 
   3   3   1    18675.43    19224.71    241.02 o 
   4   3   1       85.84       99.92     14.22 o 
   5   3   1     4265.01     4281.27     71.44 o 
   6   3   1      214.07      232.70     18.38 o 
   7   3   1     1203.45     1198.98     43.15 o 
   8   3   1      229.24      258.93     50.93 o 
   9   3   1      603.28      560.63     42.84 o 
 -10   4   1     1610.62     1749.43    101.87 o 
  -9   4   1       70.11       49.91     32.66 o 
  -8   4   1     3449.02     3448.47    101.91 o 
  -7   4   1       65.18       86.59     21.39 o 
  -6   4   1     8412.70     8395.76    173.85 o 
  -5   4   1    10157.02    10432.09    208.39 o 
  -4   4   1     4868.71     5094.93     98.82 o 
  -3   4   1    22703.95    23093.92    296.10 o 
  -2   4   1      431.70      436.75     12.17 o 
  -1   4   1      349.64      509.14     11.31 o 
   0   4   1     1598.04     1698.95     21.15 o 
   1   4   1       63.01       48.83      7.64 o 
   2   4   1     4949.01     4895.87     54.84 o 
   3   4   1      111.24       90.50     10.06 o 
   4   4   1     5342.18     5071.50     75.11 o 
   5   4   1     2127.19     2158.69     43.78 o 
   6   4   1       99.23      156.07     18.65 o 
   7   4   1      247.12      280.48     29.91 o 
   8   4   1     1086.29     1006.44     44.80 o 
   9   4   1     2190.63     2091.06     84.90 o 
  -9   5   1     1371.53     1407.58     74.05 o 
  -8   5   1      832.70      835.85     41.71 o 
  -7   5   1     2420.23     2393.68     70.68 o 
  -6   5   1      971.62      947.59     41.84 o 
  -5   5   1     3001.10     2809.46     93.01 o 
  -4   5   1    12237.11    12065.52    237.80 o 
  -3   5   1      581.86      643.43     21.50 o 
  -2   5   1     7456.05     7769.51    103.74 o 
  -1   5   1     1886.44     1892.54     28.55 o 
   0   5   1    13570.91    14103.46    141.30 o 
   1   5   1    23241.54    25475.15    284.78 o 
   2   5   1     7006.48     7053.85    100.24 o 
   3   5   1    25308.31    25146.33    365.83 o 
   4   5   1       60.77       74.62     10.81 o 
   5   5   1     5486.79     5231.44    129.02 o 
   6   5   1     1916.25     1818.33     45.01 o 
   7   5   1     1222.01     1131.54     37.38 o 
   8   5   1     2838.23     2632.95     84.55 o 
   9   5   1       90.23      126.50     42.51 o 
  -9   6   1        8.15       -6.87     57.53 o 
  -8   6   1     2498.76     2527.05    106.24 o 
  -7   6   1     1162.33     1237.68     47.49 o 
  -6   6   1      852.10      803.00     29.49 o 
  -5   6   1     2156.47     2020.61     62.50 o 
  -4   6   1      981.26      965.84     25.62 o 
  -3   6   1     7949.26     7482.74    107.93 o 
  -2   6   1     1124.33     1126.93     25.08 o 
  -1   6   1     9917.58     9606.79    124.48 o 
   0   6   1     2580.86     2638.76     33.36 o 
   1   6   1     6288.11     6549.07     79.43 o 
   2   6   1     9854.43     9871.46    142.91 o 
   3   6   1     2198.02     2192.10     39.78 o 
   4   6   1    17019.63    17151.77    280.52 o 
   5   6   1      933.97      898.82     36.36 o 
   6   6   1     2191.22     2231.21     82.55 o 
   7   6   1     1259.76     1134.50     39.17 o 
   8   6   1      168.56      218.69     25.50 o 
   9   6   1     1104.45     1113.22     61.40 o 
  -9   7   1      407.41      433.76     37.82 o 
  -8   7   1       13.41       17.98     23.22 o 
  -7   7   1     2013.71     2050.21     69.16 o 
  -6   7   1     2356.83     2180.62     83.51 o 
  -5   7   1      111.75      126.81     14.91 o 
  -4   7   1     4158.73     4136.87     73.21 o 
  -3   7   1      340.08      340.65     20.03 o 
  -2   7   1     2665.15     2374.58     43.56 o 
  -1   7   1     5962.45     5590.30    118.54 o 
   0   7   1     3930.87     3882.40     50.07 o 
   1   7   1    10863.21    11450.10    148.23 o 
   2   7   1       42.05      101.20     12.98 o 
   3   7   1     2381.25     2255.31     46.30 o 
   4   7   1      281.29      275.51     20.34 o 
   5   7   1     4712.33     4628.57    188.10 o 
   6   7   1        1.10      -10.25     13.13 o 
   7   7   1     2196.56     2140.11     84.32 o 
   8   7   1     1236.68     1329.43     74.71 o 
   9   7   1       20.79       39.37     24.67 o 
  -9   8   1       11.03       45.80     36.79 o 
  -8   8   1      848.22      905.13     46.18 o 
  -7   8   1      499.15      491.67     35.26 o 
  -6   8   1       52.07       72.96     23.82 o 
  -5   8   1      314.65      341.67     20.08 o 
  -4   8   1      357.61      378.90     38.10 o 
  -3   8   1      548.74      567.36     22.79 o 
  -2   8   1      599.64      622.30     27.95 o 
  -1   8   1     7589.93     7401.67    165.38 o 
   0   8   1     6083.32     6363.62     83.70 o 
   1   8   1       26.57       43.35     12.38 o 
   2   8   1     2675.09     2494.08     52.17 o 
   3   8   1      985.06     1005.15     35.43 o 
   4   8   1     1985.89     1957.41     48.12 o 
   5   8   1      162.56      150.46     17.98 o 
   6   8   1     3129.18     3027.69     82.53 o 
   7   8   1      954.50     1038.38     48.76 o 
   8   8   1      105.66      172.66     26.83 o 
   9   8   1      529.59      446.14     45.49 o 
  -9   9   1       84.24       96.96     31.29 o 
  -8   9   1        0.03        3.63     22.66 o 
  -7   9   1     2274.49     2268.61     83.78 o 
  -6   9   1     3594.55     3444.15     96.24 o 
  -5   9   1       58.03      111.50     41.40 o 
  -4   9   1        1.05       19.02     14.69 o 
  -3   9   1       25.87       64.28     23.15 o 
  -2   9   1      321.97      320.97     20.24 o 
  -1   9   1     2110.85     2243.48     62.12 o 
   0   9   1      831.48      865.98     23.68 o 
   1   9   1     1666.05     1586.88     39.45 o 
   2   9   1       30.33        4.63     15.60 o 
   3   9   1     2147.16     2291.83     56.51 o 
   4   9   1        0.51        4.90     12.75 o 
   5   9   1     4526.51     4451.46    149.94 o 
   6   9   1     1077.77     1034.68     61.01 o 
   7   9   1       61.60       49.29     23.77 o 
   8   9   1      542.39      526.82     51.58 o 
   9   9   1       21.10       41.04     41.35 o 
  -8  10   1      311.56      318.02     36.84 o 
  -7  10   1      862.62      859.85     52.25 o 
  -6  10   1      199.87      254.15     32.51 o 
  -5  10   1      878.98      925.74     35.57 o 
  -4  10   1        4.60       12.89     17.71 o 
  -3  10   1      170.58      235.95     20.75 o 
  -2  10   1       56.09      105.44     16.97 o 
  -1  10   1     2201.08     2151.01     46.58 o 
   0  10   1     1728.00     1657.06     35.92 o 
   1  10   1      545.95      672.52     29.36 o 
   2  10   1      582.86      597.93     27.80 o 
   3  10   1      463.73      571.44     30.74 o 
   4  10   1        0.46        9.36     25.54 o 
   5  10   1      308.14      267.49     24.10 o 
   6  10   1     1580.78     1492.64     75.06 o 
   7  10   1      328.50      350.63     33.76 o 
   8  10   1      151.58      119.23     29.43 o 
  -8  11   1        0.07       33.82     26.23 o 
  -7  11   1      176.04      215.79     36.02 o 
  -6  11   1      362.03      390.67     58.40 o 
  -5  11   1      147.87      182.85     21.90 o 
  -4  11   1       55.33       97.44     19.85 o 
  -3  11   1      496.06      408.36     37.42 o 
  -2  11   1      615.53      653.10     30.11 o 
  -1  11   1      788.41      934.91     34.56 o 
   0  11   1       55.98      140.99     18.65 o 
   1  11   1       11.81       24.87     14.77 o 
   2  11   1      564.53      573.88     27.87 o 
   3  11   1      448.53      438.93     26.78 o 
   4  11   1       80.75       93.29     20.91 o 
   5  11   1       43.24       41.62     20.66 o 
   6  11   1       32.79       61.24     20.19 o 
   7  11   1       19.22       -2.42     20.90 o 
   8  11   1        8.17       24.25     34.42 o 
  -8  12   1      311.12      324.93     39.91 o 
  -7  12   1       10.33       64.78     29.61 o 
  -6  12   1      130.06      155.99     53.58 o 
  -5  12   1      298.43      308.99     27.09 o 
  -4  12   1      202.10      195.80     25.19 o 
  -3  12   1       75.92      156.66     23.41 o 
  -2  12   1       21.66      -10.08     19.36 o 
  -1  12   1      185.07      200.15     22.00 o 
   0  12   1      473.53      587.85     30.11 o 
   1  12   1      829.87      891.99     44.44 o 
   2  12   1       95.73      164.47     22.94 o 
   3  12   1       39.49      127.56     32.95 o 
   4  12   1      611.99      633.28     37.51 o 
   5  12   1      303.47      268.86     28.20 o 
   6  12   1      139.68      222.78     32.20 o 
   7  12   1      164.68      204.31     60.87 o 
   8  12   1       31.60       73.83     43.60 o 
  -7  13   1      893.35      969.85     61.44 o 
  -6  13   1      795.04      828.53     52.20 o 
  -5  13   1      381.01      450.43     45.24 o 
  -4  13   1     1319.90     1360.09     51.75 o 
  -3  13   1      431.27      446.55     29.37 o 
  -2  13   1     1475.10     1600.09     55.15 o 
  -1  13   1     1849.61     1820.60     56.26 o 
   0  13   1     1751.14     1761.00     63.86 o 
   1  13   1     1909.32     1814.03     56.31 o 
   2  13   1        4.07        0.91     31.52 o 
   3  13   1        0.99       10.51     20.46 o 
   4  13   1       26.57        8.99     20.44 o 
   5  13   1     1334.93     1364.80     75.28 o 
   6  13   1      335.59      355.95     37.17 o 
   7  13   1      132.76      152.67     36.98 o 
  -7  14   1      500.94      489.01     46.50 o 
  -6  14   1      156.20      236.97     34.58 o 
  -5  14   1     1108.07     1019.14     50.54 o 
  -4  14   1       11.92       -4.87     16.07 o 
  -3  14   1      610.00      578.20     37.84 o 
  -2  14   1       91.62      113.74     28.33 o 
  -1  14   1     5388.78     5370.18    139.42 o 
   0  14   1     3571.67     3745.00     99.01 o 
   1  14   1      793.97      805.24     41.07 o 
   2  14   1     1903.13     1986.90     62.83 o 
   3  14   1      366.80      346.06     30.92 o 
   4  14   1      877.38      984.76     46.01 o 
   5  14   1        7.67      -21.77     21.77 o 
   6  14   1     1396.53     1339.44     71.90 o 
   7  14   1     1341.75     1360.78     97.36 o 
  -7  15   1     2011.70     1905.40     99.90 o 
  -6  15   1     1759.53     1872.07     89.46 o 
  -5  15   1        0.50      -26.79     26.79 o 
  -4  15   1     1101.87     1035.68     58.17 o 
  -3  15   1        7.56      -18.80     25.53 o 
  -2  15   1     3026.51     3102.63     93.38 o 
  -1  15   1     1121.20      929.91     47.74 o 
   0  15   1     2061.62     1964.34     69.21 o 
   1  15   1     2455.24     2475.99     80.31 o 
   2  15   1       36.23       34.61     23.04 o 
   3  15   1     2055.28     2073.09     72.00 o 
   4  15   1       54.32       75.79     24.43 o 
   5  15   1     3090.94     3064.66    100.26 o 
   6  15   1      420.12      497.29     49.66 o 
  -6  16   1      663.11      706.10     62.88 o 
  -5  16   1     1157.74     1394.33     80.30 o 
  -4  16   1       16.64       -3.61     31.16 o 
  -3  16   1     1416.16     1448.28     64.54 o 
  -2  16   1        3.14        3.54     25.46 o 
  -1  16   1     3882.55     3860.96    114.72 o 
   0  16   1     2236.60     2314.33     79.47 o 
   1  16   1      400.78      363.95     35.60 o 
   2  16   1     2050.56     2031.21     73.80 o 
   3  16   1        0.85      -26.91     26.91 o 
   4  16   1     1511.32     1642.54     90.08 o 
   5  16   1       49.31       67.11     31.13 o 
   6  16   1     1813.27     1981.53    135.96 o 
  -5  17   1       87.26       63.31     31.98 o 
  -4  17   1      695.46      700.97     51.17 o 
  -3  17   1        4.18       40.00     46.51 o 
  -2  17   1     1697.08     1754.15     72.26 o 
  -1  17   1      582.07      619.54     45.43 o 
   0  17   1     1089.78     1105.15     58.36 o 
   1  17   1     1849.87     1703.69     73.63 o 
   2  17   1       76.24       31.46     27.07 o 
   3  17   1     1768.54     1660.38     78.49 o 
   4  17   1       22.47       -6.12     26.42 o 
   5  17   1     1157.32     1202.55     76.76 o 
  -4  18   1       98.49      202.25     39.57 o 
  -3  18   1     1466.19     1531.40     89.28 o 
  -2  18   1      274.98      307.25     36.87 o 
  -1  18   1     1133.69     1066.73     56.65 o 
   0  18   1      899.04      833.02     60.41 o 
   1  18   1      372.45      359.14     42.08 o 
   2  18   1     1516.35     1461.15     73.33 o 
   3  18   1       26.29       21.68     62.58 o 
   4  18   1     1030.63      935.42     56.95 o 
  -3  19   1        6.00       22.51     29.85 o 
  -2  19   1      633.64      579.84     49.01 o 
  -1  19   1      143.77      174.97     37.32 o 
   0  19   1      272.21      269.75     39.05 o 
   1  19   1      324.90      301.50     41.56 o 
   2  19   1      309.57      311.94     41.53 o 
   3  19   1     1234.50     1126.92     70.26 o 
  -2  20   1      238.91      207.21     57.76 o 
  -1  20   1       58.90       53.58     32.64 o 
   0  20   1        7.22        6.16     30.58 o 
   1  20   1      162.07      163.18     35.89 o 
   2  20   1      263.44      184.03     39.26 o 
 -10   0   2       84.27       33.59     45.04 o 
  -9   0   2     2257.60     2464.23    168.01 o 
  -8   0   2     3312.84     3058.70    160.85 o 
  -7   0   2      220.06      229.15     25.97 o 
  -6   0   2     3182.94     3006.44    128.33 o 
  -5   0   2      437.99      475.87     18.26 o 
  -4   0   2     4986.01     4984.00     79.88 o 
  -3   0   2     2071.44     1968.34     62.21 o 
  -2   0   2      480.25      323.39     27.28 o 
  -1   0   2    34161.88    33642.90    422.39 o 
   1   0   2    39767.68    40567.89    394.76 o 
   2   0   2      355.50      442.53     14.65 o 
   3   0   2     1620.82     1416.18     39.23 o 
   4   0   2      902.90      845.19     29.58 o 
   5   0   2     8982.87     8972.88    206.16 o 
   6   0   2     9737.53     9391.74    241.87 o 
   7   0   2        0.77      -21.09     21.09 o 
   8   0   2     3475.19     3283.22    137.27 o 
   9   0   2     1048.17      879.34     90.23 o 
 -10   1   2      882.09      896.57     76.58 o 
  -9   1   2      600.40      618.21     93.13 o 
  -8   1   2     3982.09     4087.70    149.43 o 
  -7   1   2     8076.99     7289.74    285.42 o 
  -6   1   2        0.05        0.47      8.33 o 
  -5   1   2     6607.67     6500.43    144.60 o 
  -4   1   2      985.70     1036.47     17.29 o 
  -3   1   2    15611.22    16222.34    205.42 o 
  -2   1   2     5820.32     5769.96     66.05 o 
  -1   1   2    13826.14    14345.53    127.43 o 
   1   1   2     2136.76     2179.53     36.18 o 
   2   1   2      105.18      157.55      8.69 o 
   3   1   2      936.02      979.02     20.78 o 
   4   1   2     3763.69     3574.67     58.23 o 
   5   1   2     5930.30     6009.99    100.34 o 
   6   1   2      197.56      203.61     28.37 o 
   7   1   2      984.45      985.36     36.24 o 
   8   1   2      415.64      376.59     26.93 o 
   9   1   2      285.38      326.92     40.69 o 
 -10   2   2      114.04      138.43     37.79 o 
  -9   2   2      820.62      853.38     71.77 o 
  -8   2   2     3170.39     2922.23    145.66 o 
  -7   2   2      286.24      229.35     20.43 o 
  -6   2   2     2467.27     2307.62     41.22 o 
  -5   2   2      210.65      205.72     12.68 o 
  -4   2   2      342.25      295.44     10.01 o 
  -3   2   2     3375.81     3191.87     48.14 o 
  -2   2   2     2993.14     3130.85     56.86 o 
  -1   2   2    19938.75    20397.01    162.88 o 
   0   2   2      404.79      442.39      8.79 o 
   1   2   2    15293.53    15385.05    102.92 o 
   2   2   2     5050.51     5210.81     47.47 o 
   3   2   2     3557.04     3557.98     46.60 o 
   4   2   2     4298.75     4201.42     63.54 o 
   5   2   2     2371.77     2469.05     48.81 o 
   6   2   2     3163.57     3112.19     65.40 o 
   7   2   2      305.40      282.37     21.87 o 
   8   2   2     1132.97     1101.07     40.68 o 
   9   2   2      309.42      245.74     26.30 o 
 -10   3   2      579.60      473.16     54.46 o 
  -9   3   2      549.24      611.65     60.48 o 
  -8   3   2      510.23      477.26     34.47 o 
  -7   3   2      734.03      756.10     49.02 o 
  -6   3   2      385.30      321.41     17.15 o 
  -5   3   2     1153.66     1047.84     24.59 o 
  -4   3   2      680.73      684.81     22.58 o 
  -3   3   2     1423.52     1438.36     29.74 o 
  -2   3   2      222.91      176.45     12.21 o 
  -1   3   2     8957.21     8885.62     93.36 o 
   0   3   2       34.52       71.29      9.87 o 
   1   3   2     2273.89     2536.22     37.99 o 
   2   3   2     6914.05     6715.93     58.58 o 
   3   3   2     1689.94     1711.98     27.34 o 
   4   3   2     4231.07     4239.39     65.68 o 
   5   3   2     2452.11     2357.97    118.38 o 
   6   3   2      682.28      645.79     33.92 o 
   7   3   2     1806.53     1805.41     49.68 o 
   8   3   2       23.44        3.59     18.12 o 
   9   3   2      902.48      820.93     49.77 o 
 -10   4   2       64.78       69.98     38.69 o 
  -9   4   2       33.06       72.76     30.59 o 
  -8   4   2        3.06        4.70     18.44 o 
  -7   4   2      305.96      292.33     24.50 o 
  -6   4   2      218.00      221.23     24.03 o 
  -5   4   2       78.10       81.44     16.47 o 
  -4   4   2     1535.94     1339.46     51.53 o 
  -3   4   2     1393.27     1250.31     32.61 o 
  -2   4   2      663.11      792.72     17.07 o 
  -1   4   2     1723.67     1761.75     24.17 o 
   0   4   2     2214.71     2396.95     27.94 o 
   1   4   2     1832.11     1903.39     38.46 o 
   2   4   2       49.58       28.18      8.29 o 
   3   4   2     1416.20     1427.19     24.79 o 
   4   4   2      438.17      349.07     48.37 o 
   5   4   2        1.05       -0.44     15.00 o 
   6   4   2     1269.02     1173.17     35.17 o 
   7   4   2       33.77       49.43     15.87 o 
   8   4   2      855.39      804.15     53.85 o 
   9   4   2        0.27       -5.22     23.20 o 
 -10   5   2       81.44       71.96     38.22 o 
  -9   5   2      223.13      253.02     42.30 o 
  -8   5   2      710.27      643.50     40.64 o 
  -7   5   2      370.50      376.47     30.44 o 
  -6   5   2       97.35      146.81     29.28 o 
  -5   5   2     1183.11     1098.99     63.06 o 
  -4   5   2      721.06      645.70     19.05 o 
  -3   5   2      926.45      956.78     29.52 o 
  -2   5   2     3660.11     3836.32     52.85 o 
  -1   5   2      375.22      489.91     20.09 o 
   0   5   2      338.31      363.06     20.29 o 
   1   5   2      504.51      551.60     16.77 o 
   2   5   2     6893.38     7442.72     87.36 o 
   3   5   2     1599.35     1551.90     27.56 o 
   4   5   2      677.38      660.57     22.41 o 
   5   5   2        0.92      -10.20     10.35 o 
   6   5   2        0.95       15.60     13.45 o 
   7   5   2      257.58      307.50     22.41 o 
   8   5   2      156.43      196.28     28.06 o 
   9   5   2      279.58      257.68     40.06 o 
  -9   6   2      278.14      248.73     44.29 o 
  -8   6   2      378.81      319.25     32.43 o 
  -7   6   2       49.65       67.58     22.84 o 
  -6   6   2        9.85       23.82     18.27 o 
  -5   6   2        6.89        9.75     12.99 o 
  -4   6   2        1.91        5.39      9.55 o 
  -3   6   2      465.82      461.36     20.40 o 
  -2   6   2     5194.26     5473.39     79.77 o 
  -1   6   2      638.89      653.63     22.69 o 
   0   6   2       91.27       75.88      9.67 o 
   1   6   2     1371.62     1501.97     25.16 o 
   2   6   2       37.91       79.75     12.17 o 
   3   6   2     1630.55     1621.22     34.08 o 
   4   6   2     2588.78     2528.67     64.10 o 
   5   6   2     3619.75     3506.13     70.04 o 
   6   6   2      174.00      173.88     16.62 o 
   7   6   2        1.61       13.34     16.26 o 
   8   6   2       11.54        2.40     19.09 o 
   9   6   2       49.71       57.21     36.62 o 
  -9   7   2       56.39       35.42     55.03 o 
  -8   7   2      385.11      421.43     32.96 o 
  -7   7   2     1600.40     1674.62     72.05 o 
  -6   7   2      286.54      226.38     43.39 o 
  -5   7   2      512.91      569.28     25.35 o 
  -4   7   2        0.41      -10.82     14.08 o 
  -3   7   2     2511.57     2562.67     54.02 o 
  -2   7   2      698.43      773.08     16.29 o 
  -1   7   2     9922.38    10674.70    124.65 o 
   0   7   2     3226.91     3252.08     44.35 o 
   1   7   2      596.19      655.85     25.85 o 
   2   7   2       66.63       71.11     11.76 o 
   3   7   2      446.61      503.16     20.95 o 
   4   7   2      464.92      398.05     20.16 o 
   5   7   2      543.46      560.87     22.13 o 
   6   7   2        3.37       -2.19     16.15 o 
   7   7   2      122.02      128.34     21.20 o 
   8   7   2      248.78      292.80     63.25 o 
   9   7   2      151.13      248.21     47.01 o 
  -9   8   2      422.54      414.59     97.03 o 
  -8   8   2     1413.36     1293.25     61.91 o 
  -7   8   2        5.54       -5.57     31.66 o 
  -6   8   2     1381.13     1444.28     82.47 o 
  -5   8   2      217.46      216.55     16.52 o 
  -4   8   2        4.79        8.51     18.10 o 
  -3   8   2      710.25      676.01     23.31 o 
  -2   8   2     1459.23     1432.91     31.10 o 
  -1   8   2     5949.74     6141.64     78.03 o 
   0   8   2      183.91      191.55     17.22 o 
   1   8   2     4201.28     4406.82     66.39 o 
   2   8   2      532.87      563.56     24.08 o 
   3   8   2     3463.04     3840.86     71.14 o 
   4   8   2     1139.78     1183.83     42.00 o 
   5   8   2     2904.20     2914.89    120.50 o 
   6   8   2     4122.81     3963.91    147.23 o 
   7   8   2      292.47      247.34     45.09 o 
   8   8   2      852.34      921.62    111.85 o 
   9   8   2      108.11       64.33     42.56 o 
  -9   9   2      578.35      581.23     86.86 o 
  -8   9   2      498.42      490.77     43.03 o 
  -7   9   2     1653.93     1623.94     81.58 o 
  -6   9   2       32.69       16.44     18.76 o 
  -5   9   2     2807.30     2823.67    113.28 o 
  -4   9   2     1848.38     1750.75     43.86 o 
  -3   9   2      521.25      427.85     19.95 o 
  -2   9   2     1191.91     1184.71     23.21 o 
  -1   9   2       10.01       11.63     11.06 o 
   0   9   2     6824.87     6882.71     97.79 o 
   1   9   2       45.16       51.72     13.18 o 
   2   9   2     6983.88     7749.41    122.63 o 
   3   9   2     2473.08     2560.60     54.28 o 
   4   9   2     1364.63     1465.86     47.52 o 
   5   9   2     3404.19     3496.50    101.70 o 
   6   9   2       95.43      106.80     34.71 o 
   7   9   2     1742.44     1757.18     90.56 o 
   8   9   2       42.48       22.18     30.74 o 
  -9  10   2      330.79      325.27     51.86 o 
  -8  10   2      407.89      414.66     49.26 o 
  -7  10   2      424.12      348.76     36.55 o 
  -6  10   2      865.37      944.14     46.31 o 
  -5  10   2       36.35       40.21     16.86 o 
  -4  10   2     8821.67     9254.55    182.12 o 
  -3  10   2     3073.84     3242.08     76.23 o 
  -2  10   2      978.06      982.94     36.07 o 
  -1  10   2     8607.57     8790.65    123.96 o 
   0  10   2      461.77      448.88     17.57 o 
   1  10   2    13706.46    14386.17    254.10 o 
   2  10   2      912.87      933.88     32.74 o 
   3  10   2     3551.14     3575.14    108.28 o 
   4  10   2     5320.76     5407.03    116.00 o 
   5  10   2      115.85      156.35     22.72 o 
   6  10   2     2235.85     2097.14    105.03 o 
   7  10   2      145.18      167.10     28.16 o 
   8  10   2     1477.82     1377.02    115.01 o 
  -8  11   2      197.54      215.49     40.51 o 
  -7  11   2      656.17      615.97     71.53 o 
  -6  11   2       91.71      163.39     27.33 o 
  -5  11   2     3793.56     3799.48    100.38 o 
  -4  11   2     1781.95     1715.50     51.37 o 
  -3  11   2     4698.56     4918.29    114.11 o 
  -2  11   2     3733.52     3576.37     75.38 o 
  -1  11   2      198.74      214.33     13.90 o 
   0  11   2     4573.61     4765.98     80.67 o 
   1  11   2      338.87      305.81     18.87 o 
   2  11   2     6279.19     6445.97    136.48 o 
   3  11   2     1796.00     1833.80     53.44 o 
   4  11   2     1313.64     1308.08     44.56 o 
   5  11   2     2886.31     2927.85     81.01 o 
   6  11   2      589.52      589.87     46.49 o 
   7  11   2     1662.50     1647.70    105.72 o 
   8  11   2      100.70       66.01     45.64 o 
  -8  12   2      734.08      725.71     53.78 o 
  -7  12   2      538.25      504.05     39.93 o 
  -6  12   2     2089.80     2162.17     85.34 o 
  -5  12   2      126.34      163.44     28.56 o 
  -4  12   2     4488.54     4589.72    108.39 o 
  -3  12   2     4280.47     4415.09    103.97 o 
  -2  12   2        1.43       -8.16     16.01 o 
  -1  12   2      541.90      536.95     43.56 o 
   0  12   2      679.33      643.39     24.98 o 
   1  12   2     4785.54     4887.99    108.63 o 
   2  12   2       27.19       47.46     18.75 o 
   3  12   2     3887.71     3968.06    102.82 o 
   4  12   2     5208.52     5412.06    129.24 o 
   5  12   2       24.32       36.00     20.97 o 
   6  12   2      462.37      477.43     33.94 o 
   7  12   2      159.63      149.89     31.64 o 
  -8  13   2      111.33      178.95     35.52 o 
  -7  13   2      411.81      474.08     47.99 o 
  -6  13   2       69.49       77.98     26.71 o 
  -5  13   2     2307.00     2357.24     73.09 o 
  -4  13   2      359.33      396.26     32.77 o 
  -3  13   2     3224.21     3388.65     93.91 o 
  -2  13   2     2545.72     2519.75     72.86 o 
  -1  13   2       88.51      114.44     24.20 o 
   0  13   2     1872.87     1838.05     58.90 o 
   1  13   2      463.62      421.56     36.82 o 
   2  13   2     4983.10     5207.90    129.38 o 
   3  13   2      630.76      660.96     49.21 o 
   4  13   2      348.52      349.56     36.99 o 
   5  13   2      841.74      943.08     44.33 o 
   6  13   2       22.40       25.39     24.90 o 
   7  13   2      677.83      558.64     68.09 o 
  -7  14   2      105.45      174.87     41.67 o 
  -6  14   2     1079.40     1118.33     64.92 o 
  -5  14   2       92.37       82.15     29.56 o 
  -4  14   2     1096.69     1035.77     49.19 o 
  -3  14   2      950.76      968.23     48.52 o 
  -2  14   2      171.90      163.98     25.07 o 
  -1  14   2     1550.58     1523.40     55.47 o 
   0  14   2       11.68       22.83     21.78 o 
   1  14   2     2929.87     3027.88     91.63 o 
   2  14   2      392.22      416.06     33.61 o 
   3  14   2      902.22      963.53     47.63 o 
   4  14   2      656.66      700.21     37.31 o 
   5  14   2       75.55      129.56     30.39 o 
   6  14   2      559.47      618.67     69.82 o 
   7  14   2       14.08       55.83     45.36 o 
  -7  15   2      243.43      291.42     49.09 o 
  -6  15   2        3.80      -36.80     36.80 o 
  -5  15   2      191.26      241.56     34.88 o 
  -4  15   2      295.12      258.09     33.11 o 
  -3  15   2       95.76      147.42     28.82 o 
  -2  15   2     2292.12     2201.93     74.08 o 
  -1  15   2      183.92      148.76     27.08 o 
   0  15   2      366.45      412.65     35.35 o 
   1  15   2      217.15      272.80     30.11 o 
   2  15   2      501.38      519.74     36.69 o 
   3  15   2      200.74      256.92     30.17 o 
   4  15   2      131.48      208.03     51.83 o 
   5  15   2       77.08       69.54     24.36 o 
   6  15   2       16.46       26.80     39.91 o 
  -6  16   2       98.27      243.10     50.84 o 
  -5  16   2       31.45      123.99     55.15 o 
  -4  16   2      499.72      445.30     44.15 o 
  -3  16   2       89.63      217.14     39.27 o 
  -2  16   2      210.96      231.50     37.98 o 
  -1  16   2      158.30      223.75     33.77 o 
   0  16   2       20.35       14.97     22.31 o 
   1  16   2       11.11       59.35     53.30 o 
   2  16   2       53.72       42.13     26.39 o 
   3  16   2        8.24       -6.33     23.25 o 
   4  16   2       51.29       22.20     25.42 o 
   5  16   2      124.33      128.42     31.06 o 
   6  16   2      193.31      313.55     61.15 o 
  -5  17   2      229.00      305.48     54.51 o 
  -4  17   2      180.28      274.47     38.38 o 
  -3  17   2       24.05      -12.81     26.31 o 
  -2  17   2      217.88      213.76     31.60 o 
  -1  17   2      667.29      776.14     48.08 o 
   0  17   2        4.67       36.86     53.86 o 
   1  17   2       16.63       19.17     37.74 o 
   2  17   2      340.98      386.60     43.08 o 
   3  17   2      144.65      167.48     31.08 o 
   4  17   2       20.41       72.94     40.96 o 
   5  17   2      100.12       41.54    125.67 o 
  -4  18   2      753.97      795.34     70.35 o 
  -3  18   2      494.69      474.22     45.63 o 
  -2  18   2        0.38       28.08     27.32 o 
  -1  18   2       61.63       83.19     28.25 o 
   0  18   2       31.39       70.86     29.95 o 
   1  18   2     1320.06     1207.14     62.45 o 
   2  18   2      154.06      124.93     31.22 o 
   3  18   2      875.04      795.53     77.48 o 
   4  18   2      808.43      825.50     68.48 o 
  -3  19   2      849.41      796.84     58.11 o 
  -2  19   2      745.79      723.06     73.53 o 
  -1  19   2        5.13       10.01     28.44 o 
   0  19   2      263.59      324.22     37.98 o 
   1  19   2       44.83      107.74     30.75 o 
   2  19   2     1703.08     1550.59     76.46 o 
   3  19   2      475.03      411.22     51.16 o 
  -2  20   2      202.32      246.27     44.30 o 
  -1  20   2      418.88      494.02     46.82 o 
   0  20   2        4.03        6.66     34.66 o 
   1  20   2      890.65      873.24     61.26 o 
 -10   1   3      396.34      468.12     60.42 o 
  -9   1   3      126.98      183.83     43.71 o 
  -8   1   3      155.45      198.85     37.22 o 
  -7   1   3       40.03       37.30     14.19 o 
  -6   1   3      316.06      315.38     21.57 o 
  -5   1   3      494.50      490.28     18.08 o 
  -4   1   3        3.30       -4.38      7.00 o 
  -3   1   3        6.61       25.39      8.55 o 
  -2   1   3       20.23       68.67      9.08 o 
  -1   1   3     2227.58     2311.52     21.74 o 
   0   1   3        2.21        4.37      2.83 o 
   1   1   3     5525.32     5401.52     72.77 o 
   2   1   3     1022.97      921.47     14.78 o 
   3   1   3      372.16      404.94     19.54 o 
   4   1   3     1531.88     1503.18     47.06 o 
   5   1   3       99.49      125.14     12.40 o 
   6   1   3      314.34      289.74     21.75 o 
   7   1   3       75.61       53.97     16.10 o 
   8   1   3       21.12       31.35     23.49 o 
   9   1   3      276.29      280.97     30.68 o 
 -10   2   3        0.41       45.11     41.68 o 
  -9   2   3      799.95      854.14     68.71 o 
  -8   2   3       14.26        1.26     29.64 o 
  -7   2   3      168.22      184.85     18.07 o 
  -6   2   3      232.20      217.51     38.23 o 
  -5   2   3     2793.07     2433.23     86.24 o 
  -4   2   3     3614.71     3606.87     83.15 o 
  -3   2   3        0.80        3.32     13.33 o 
  -2   2   3     5088.03     5438.05     70.19 o 
  -1   2   3     1082.97     1107.31     29.70 o 
   0   2   3      554.09      619.02     12.67 o 
   1   2   3      145.62      166.55     15.42 o 
   2   2   3     4320.44     4646.92     62.62 o 
   3   2   3     5513.20     5513.04     61.39 o 
   4   2   3     5055.86     5200.56    113.33 o 
   5   2   3      546.45      539.34     21.74 o 
   6   2   3       18.31       15.58     14.33 o 
   7   2   3      310.15      287.45     32.54 o 
   8   2   3        2.71       20.44     16.30 o 
   9   2   3      262.05      190.81     28.37 o 
 -10   3   3      890.19      947.49     75.08 o 
  -9   3   3       69.37       85.21     34.39 o 
  -8   3   3      427.89      418.56     28.28 o 
  -7   3   3      264.12      274.84     22.16 o 
  -6   3   3     3961.04     4060.82    108.11 o 
  -5   3   3     4567.57     4421.89     95.74 o 
  -4   3   3     2478.83     2785.79     52.46 o 
  -3   3   3     5775.96     5593.36     83.75 o 
  -2   3   3     6508.25     6391.21     73.79 o 
  -1   3   3     8942.01     9899.30     97.36 o 
   0   3   3    21145.97    22775.46    196.20 o 
   1   3   3       76.29       62.16     10.76 o 
   2   3   3        9.12        4.29     10.55 o 
   3   3   3      142.66      139.98      9.79 o 
   4   3   3      143.46      149.67     13.54 o 
   5   3   3      143.04      178.80     15.42 o 
   6   3   3     2239.14     2247.51     60.19 o 
   7   3   3       98.31      144.41     19.26 o 
   8   3   3     1149.28     1067.40     41.04 o 
   9   3   3     2064.67     1914.52     79.03 o 
 -10   4   3        0.08      -27.47     56.92 o 
  -9   4   3     1880.32     1858.90    105.14 o 
  -8   4   3      978.24      880.99     77.16 o 
  -7   4   3     2363.60     2380.15     99.52 o 
  -6   4   3     1662.63     1703.85     50.07 o 
  -5   4   3     6604.24     6664.70    127.59 o 
  -4   4   3    15639.87    16279.68    279.95 o 
  -3   4   3        0.36       12.20      6.36 o 
  -2   4   3      921.47      829.78     20.13 o 
  -1   4   3       37.22       50.27      8.24 o 
   0   4   3    17782.18    18837.13    181.00 o 
   1   4   3    15574.26    15519.24    193.12 o 
   2   4   3     8487.67     8771.94     79.83 o 
   3   4   3    13153.79    13019.03    220.48 o 
   4   4   3     3176.25     3178.17     53.54 o 
   5   4   3     1669.14     1633.25     47.71 o 
   6   4   3      480.20      537.64     38.57 o 
   7   4   3      510.37      534.58     41.19 o 
   8   4   3      449.11      433.92     34.51 o 
   9   4   3      115.16      121.33     33.85 o 
 -10   5   3     1125.38     1214.49     85.95 o 
  -9   5   3      191.37      196.92     40.31 o 
  -8   5   3     1871.89     1832.56     94.93 o 
  -7   5   3     1678.66     1589.46     54.01 o 
  -6   5   3     4294.17     4373.10    101.27 o 
  -5   5   3     2876.51     2830.43     65.90 o 
  -4   5   3     2539.52     2450.65     54.03 o 
  -3   5   3     5836.78     6013.94    100.26 o 
  -2   5   3      879.23      833.95     26.41 o 
  -1   5   3     3283.04     3355.91     37.30 o 
   0   5   3     6402.99     6562.02     71.33 o 
   1   5   3    11023.33    11413.65    127.55 o 
   2   5   3    12861.73    12324.06    114.42 o 
   3   5   3      769.17      781.14     18.89 o 
   4   5   3     9918.43     9744.64    153.12 o 
   5   5   3     1778.37     1710.64     45.53 o 
   6   5   3     1185.07     1109.59     36.89 o 
   7   5   3      813.57      764.01     34.46 o 
   8   5   3      877.06      773.62     45.42 o 
   9   5   3     2270.36     2275.64    117.28 o 
  -9   6   3     1461.26     1515.20     97.75 o 
  -8   6   3       85.60       94.44     24.78 o 
  -7   6   3     4547.72     4346.09    121.36 o 
  -6   6   3     1481.33     1473.42     47.20 o 
  -5   6   3     2705.16     2751.56     68.13 o 
  -4   6   3     6189.42     6186.87    174.94 o 
  -3   6   3      287.10      323.49     28.72 o 
  -2   6   3     8465.40     8148.15    113.21 o 
  -1   6   3      200.27      163.50     14.42 o 
   0   6   3     5324.24     5334.83     66.09 o 
   1   6   3    13777.49    14322.65    174.13 o 
   2   6   3        3.06       37.19      9.95 o 
   3   6   3     5401.94     5046.27     72.18 o 
   4   6   3      114.79      136.16     14.26 o 
   5   6   3     6124.05     6046.89    131.90 o 
   6   6   3      336.04      347.72     24.09 o 
   7   6   3     2141.72     2026.84     79.51 o 
   8   6   3     1488.56     1389.29    104.43 o 
   9   6   3       83.45      108.36     47.56 o 
  -9   7   3        4.01        3.31     31.23 o 
  -8   7   3     2520.62     2452.40     85.15 o 
  -7   7   3      252.47      242.72     34.41 o 
  -6   7   3     2046.27     2061.88     62.57 o 
  -5   7   3      835.24      912.15     37.90 o 
  -4   7   3     1253.32     1233.08     32.66 o 
  -3   7   3     6087.03     5941.42    106.72 o 
  -2   7   3      127.97      123.05      9.52 o 
  -1   7   3     5242.08     5322.67     67.18 o 
   0   7   3     7158.23     7277.50     90.80 o 
   1   7   3     2516.89     2378.51     37.92 o 
   2   7   3    11299.01    11898.90    166.92 o 
   3   7   3      913.99     1030.59     28.87 o 
   4   7   3     9981.93    10046.97    230.57 o 
   5   7   3      440.34      393.62     26.75 o 
   6   7   3     3115.46     3033.69    144.60 o 
   7   7   3     1435.56     1313.43     71.99 o 
   8   7   3      214.07      201.08     30.75 o 
   9   7   3      698.07      725.47     72.21 o 
  -9   8   3     1106.00     1058.12    139.71 o 
  -8   8   3      145.66      238.49     54.33 o 
  -7   8   3     2447.88     2554.11     86.77 o 
  -6   8   3     1688.81     1775.63     57.71 o 
  -5   8   3       68.59      121.14     14.76 o 
  -4   8   3     1340.01     1325.35     34.06 o 
  -3   8   3     1742.34     1802.84     40.56 o 
  -2   8   3    16928.99    16553.26    220.98 o 
  -1   8   3     2267.29     2358.40     38.30 o 
   0   8   3     5306.22     5296.36     75.04 o 
   1   8   3     4373.73     4337.24     97.43 o 
   2   8   3      998.06     1105.57     27.12 o 
   3   8   3     3610.19     3674.66     62.38 o 
   4   8   3     4071.18     3893.01     91.21 o 
   5   8   3    10492.41    10292.35    221.53 o 
   6   8   3      120.78      125.80     18.96 o 
   7   8   3     1402.87     1313.16    114.20 o 
   8   8   3      843.05      919.36     63.06 o 
  -9   9   3      114.56       60.37     34.94 o 
  -8   9   3     1775.73     1728.35     76.66 o 
  -7   9   3      724.06      726.83     42.68 o 
  -6   9   3      665.12      820.60     46.10 o 
  -5   9   3      396.93      378.77     20.84 o 
  -4   9   3       40.62       71.23     26.83 o 
  -3   9   3        8.77       54.19     20.24 o 
  -2   9   3      687.17      676.42     18.66 o 
  -1   9   3     4633.37     4673.94     69.78 o 
   0   9   3     3457.90     3415.42     64.80 o 
   1   9   3      354.59      320.27     20.66 o 
   2   9   3     3837.95     3966.52     71.00 o 
   3   9   3        7.98       -5.13     11.24 o 
   4   9   3     1628.12     1742.86     48.59 o 
   5   9   3       48.92       56.41     17.84 o 
   6   9   3      732.33      689.16     34.48 o 
   7   9   3      848.61      852.47     38.47 o 
   8   9   3       58.90       43.91     39.91 o 
  -9  10   3      376.21      336.60     54.55 o 
  -8  10   3       17.75       -4.99     38.24 o 
  -7  10   3      496.81      519.06     38.41 o 
  -6  10   3      990.51     1212.56     55.19 o 
  -5  10   3        7.86       32.19     17.17 o 
  -4  10   3       10.18       20.36     16.21 o 
  -3  10   3     1117.16     1093.62     35.70 o 
  -2  10   3     2487.14     2431.39     53.31 o 
  -1  10   3     1103.78     1124.19     25.48 o 
   0  10   3      201.34      258.01     15.48 o 
   1  10   3      103.00       91.42     20.60 o 
   2  10   3        4.96       30.97     14.15 o 
   3  10   3        8.56       41.11     13.99 o 
   4  10   3      599.91      597.08     30.23 o 
   5  10   3      147.33      238.70     22.75 o 
   6  10   3       68.25       44.94     18.80 o 
   7  10   3       39.40       46.16     25.35 o 
   8  10   3        9.45       44.69     83.36 o 
  -8  11   3       99.09       96.97     33.17 o 
  -7  11   3      167.56      189.92     31.51 o 
  -6  11   3        4.99       22.23     24.58 o 
  -5  11   3        0.33       28.53     20.80 o 
  -4  11   3       37.95       52.98     22.54 o 
  -3  11   3      186.38      211.91     32.83 o 
  -2  11   3     1076.43     1034.24     38.30 o 
  -1  11   3      105.37       91.07     12.87 o 
   0  11   3        0.96       15.18     12.20 o 
   1  11   3      317.33      390.97     23.62 o 
   2  11   3       58.93      101.10     16.78 o 
   3  11   3       88.21      148.93     22.07 o 
   4  11   3      303.68      315.72     32.65 o 
   5  11   3      322.15      359.14     27.19 o 
   6  11   3        1.15      -19.92     19.92 o 
   7  11   3      185.55      299.83     45.81 o 
   8  11   3      161.95      115.51     50.15 o 
  -8  12   3        7.49       34.54     35.50 o 
  -7  12   3       55.39       85.03     32.46 o 
  -6  12   3       70.68       82.67     25.52 o 
  -5  12   3        5.84      -22.43     22.43 o 
  -4  12   3      144.59      175.35     23.73 o 
  -3  12   3      327.57      315.68     26.22 o 
  -2  12   3       83.67       96.81     15.28 o 
  -1  12   3       83.07      137.81     27.44 o 
   0  12   3      687.77      628.37     23.25 o 
   1  12   3     1113.23     1192.68     35.36 o 
   2  12   3       56.37       71.94     26.81 o 
   3  12   3        5.13       40.90     20.35 o 
   4  12   3       55.82       76.14     21.55 o 
   5  12   3      447.52      415.60     28.38 o 
   6  12   3      302.14      297.03     34.50 o 
   7  12   3       39.90       61.46     44.19 o 
  -8  13   3      655.78      660.13     60.59 o 
  -7  13   3      248.52      264.12     37.04 o 
  -6  13   3      242.88      322.72     65.94 o 
  -5  13   3     1477.50     1373.40     66.98 o 
  -4  13   3      258.38      273.90     32.68 o 
  -3  13   3     1334.64     1445.10     55.62 o 
  -2  13   3      572.02      644.69     40.95 o 
  -1  13   3     2212.63     2168.99     59.80 o 
   0  13   3     1225.78     1212.53     48.60 o 
   1  13   3     1579.02     1514.37     43.04 o 
   2  13   3      828.34      797.84     38.93 o 
   3  13   3      194.74      234.16     62.46 o 
   4  13   3      768.87      795.58     64.99 o 
   5  13   3      227.43      178.91     32.16 o 
   6  13   3      817.49      810.24    140.52 o 
   7  13   3      614.60      638.45     65.50 o 
  -7  14   3     1920.70     1995.75     95.00 o 
  -6  14   3     1041.62     1111.54     63.24 o 
  -5  14   3      257.88      215.66     41.16 o 
  -4  14   3     1972.51     1874.85     69.85 o 
  -3  14   3      372.57      376.29     34.31 o 
  -2  14   3     5044.59     4880.21    127.73 o 
  -1  14   3     1818.52     1826.73     71.94 o 
   0  14   3      230.09      218.35     19.99 o 
   1  14   3     1257.59     1441.51     49.76 o 
   2  14   3       23.45       -1.75     20.16 o 
   3  14   3      115.83      203.18     26.72 o 
   4  14   3      187.00      224.86     28.88 o 
   5  14   3     2243.46     2242.37     88.72 o 
   6  14   3      377.62      439.29     58.41 o 
  -7  15   3      510.60      463.27     64.92 o 
  -6  15   3      581.64      561.52     48.16 o 
  -5  15   3      378.18      490.86     43.86 o 
  -4  15   3       68.93      131.03     35.16 o 
  -3  15   3      898.11      994.11     47.72 o 
  -2  15   3      491.33      415.63     43.69 o 
  -1  15   3     4578.46     4652.06    128.30 o 
   0  15   3     1544.86     1538.91     57.74 o 
   1  15   3      136.41      164.12     30.44 o 
   2  15   3     1660.37     1609.78     64.40 o 
   3  15   3        6.46        0.69     31.82 o 
   4  15   3     2156.13     2252.35     79.81 o 
   5  15   3        2.61       15.98     35.48 o 
   6  15   3     1292.31     1435.26    122.36 o 
  -6  16   3      480.18      496.45     51.16 o 
  -5  16   3       48.65      169.86     39.98 o 
  -4  16   3      447.72      474.70     39.65 o 
  -3  16   3      292.02      333.18     33.84 o 
  -2  16   3     3479.31     3384.79    109.35 o 
  -1  16   3       48.33       54.48     24.49 o 
   0  16   3     1850.39     1697.97     68.48 o 
   1  16   3     1296.17     1233.82     51.58 o 
   2  16   3      652.97      735.35     50.87 o 
   3  16   3     2405.57     2255.51     83.54 o 
   4  16   3      368.38      403.12     40.19 o 
   5  16   3     2264.70     2050.18    106.60 o 
  -5  17   3      451.06      527.31     56.76 o 
  -4  17   3      287.45      353.43     44.87 o 
  -3  17   3     1914.60     1966.61     79.91 o 
  -2  17   3        1.07        7.46     24.89 o 
  -1  17   3     2404.88     2317.16     88.21 o 
   0  17   3     1311.46     1278.24     75.32 o 
   1  17   3      171.94      237.43     30.87 o 
   2  17   3     1447.10     1425.95     70.19 o 
   3  17   3      270.57      238.30     45.57 o 
   4  17   3     1341.10     1394.08     82.01 o 
   5  17   3        1.56       11.00     75.63 o 
  -4  18   3      985.85     1113.06     79.37 o 
  -3  18   3       22.60       49.09     29.41 o 
  -2  18   3     1297.70     1276.75     63.53 o 
  -1  18   3      267.07      280.34     37.40 o 
   0  18   3      496.38      480.11     51.63 o 
   1  18   3      653.60      628.05     58.86 o 
   2  18   3      282.90      374.65     46.45 o 
   3  18   3     1346.56     1388.14    113.41 o 
   4  18   3        0.22       30.51     33.34 o 
  -3  19   3      436.62      398.22     58.30 o 
  -2  19   3       26.23       20.59     29.45 o 
  -1  19   3      187.76      184.53     36.94 o 
   0  19   3       30.54      -18.12     28.34 o 
   1  19   3      657.64      706.75     83.52 o 
   2  19   3      815.77      906.68     78.00 o 
   3  19   3       12.68      -26.65     36.35 o 
  -1  20   3       57.25        5.35     30.85 o 
   0  20   3      321.75      318.58     40.64 o 
   1  20   3      215.71      233.43     79.62 o 
 -10   0   4      505.68      512.66     79.64 o 
  -9   0   4      267.59      375.84     76.17 o 
  -8   0   4     1681.14     1761.93    113.81 o 
  -7   0   4     2498.47     2703.60    131.31 o 
  -6   0   4        4.63        8.98     10.56 o 
  -5   0   4     3157.55     3185.02    140.22 o 
  -4   0   4      415.19      392.94     50.26 o 
  -3   0   4    25518.36    27197.19    709.04 o 
  -2   0   4      693.79      634.42     23.40 o 
  -1   0   4    10492.64    11511.79    146.09 o 
   0   0   4     3193.09     3152.15     43.23 o 
   1   0   4    37830.68    37836.26    431.67 o 
   2   0   4      237.69      334.15     17.92 o 
   3   0   4      239.38      379.53     39.55 o 
   4   0   4     3151.59     2951.65     88.22 o 
   5   0   4     8355.50     8461.27    199.94 o 
   6   0   4      243.88      260.58     64.29 o 
   7   0   4     3632.20     3612.45    163.05 o 
   8   0   4      326.74      325.34     40.52 o 
   9   0   4      835.14      805.08     81.03 o 
 -10   1   4        3.22        9.76     54.14 o 
  -9   1   4     2658.73     2765.00    125.12 o 
  -8   1   4     4670.56     4661.03    166.94 o 
  -7   1   4        5.10        8.96     24.70 o 
  -6   1   4     3177.14     3010.78     74.13 o 
  -5   1   4     3753.90     3868.03     63.78 o 
  -4   1   4     4637.64     4430.31     68.17 o 
  -3   1   4     2522.12     2226.99     37.26 o 
  -2   1   4    12753.19    12337.68    160.64 o 
  -1   1   4     1560.07     1398.45     30.11 o 
   0   1   4       95.67       95.22     16.43 o 
   1   1   4    14600.91    14669.13    138.97 o 
   2   1   4     4685.31     4871.81     45.89 o 
   3   1   4     4706.26     4338.77     60.21 o 
   4   1   4     5350.96     5336.38     70.63 o 
   5   1   4     3271.94     3203.50     61.00 o 
   6   1   4     9443.97     9118.49    172.48 o 
   7   1   4        5.43       28.42     15.91 o 
   8   1   4     1469.63     1399.68     48.97 o 
   9   1   4       57.63       31.48     29.81 o 
 -10   2   4      888.11      850.61     70.42 o 
  -9   2   4      511.71      461.74     50.31 o 
  -8   2   4      602.69      591.68     81.32 o 
  -7   2   4     4463.19     4272.59    122.82 o 
  -6   2   4        5.93       -9.75     12.69 o 
  -5   2   4     4503.55     4435.97     78.69 o 
  -4   2   4      672.31      621.21     29.19 o 
  -3   2   4    15778.91    16721.31    236.90 o 
  -2   2   4     6975.27     6602.43     85.47 o 
  -1   2   4    11731.08    11796.39    112.81 o 
   0   2   4    17288.28    16884.84    191.48 o 
   1   2   4       77.75       98.49      7.46 o 
   2   2   4     4524.62     4354.67     41.35 o 
   3   2   4      366.26      298.55     13.26 o 
   4   2   4     4634.63     4863.71     72.49 o 
   5   2   4     4204.13     4251.37    118.61 o 
   6   2   4      395.03      443.17     33.30 o 
   7   2   4     1641.06     1634.59     47.44 o 
   8   2   4       46.32       62.34     18.04 o 
   9   2   4      812.96      753.45     89.15 o 
 -10   3   4       73.58      125.45     44.88 o 
  -9   3   4      201.40      321.83    140.21 o 
  -8   3   4      838.31      838.02     57.09 o 
  -7   3   4      152.78      185.89     20.84 o 
  -6   3   4     1528.53     1545.64     55.20 o 
  -5   3   4        5.98       14.40     19.96 o 
  -4   3   4     4885.20     4664.93     87.27 o 
  -3   3   4     3766.53     3651.74     60.20 o 
  -2   3   4    23114.16    23708.01    293.17 o 
  -1   3   4     8078.61     7610.06    155.32 o 
   0   3   4     4327.63     4495.28     60.74 o 
   1   3   4     2905.55     2623.83     60.86 o 
   2   3   4      488.05      470.75     10.02 o 
   3   3   4     2184.93     2069.07     28.23 o 
   4   3   4     2411.89     2339.03     40.25 o 
   5   3   4     1287.74     1320.03     51.64 o 
   6   3   4     2183.36     2193.31     72.64 o 
   7   3   4      207.33      273.22     21.18 o 
   8   3   4      821.46      782.54     34.52 o 
   9   3   4        1.09       21.35     28.96 o 
 -10   4   4      111.93      159.33     72.06 o 
  -9   4   4       94.87      110.81     36.52 o 
  -8   4   4       93.51      137.24     38.84 o 
  -7   4   4      478.68      489.79     28.12 o 
  -6   4   4      853.33      806.67     32.98 o 
  -5   4   4     3991.87     4045.51     84.42 o 
  -4   4   4      819.49      872.69     27.11 o 
  -3   4   4      757.67      782.81     25.64 o 
  -2   4   4      284.53      290.73     11.36 o 
  -1   4   4     1765.09     1985.80     37.48 o 
   0   4   4       32.84       62.47      6.86 o 
   1   4   4      548.24      526.97     14.55 o 
   2   4   4     5232.52     5147.33     60.70 o 
   3   4   4     2885.08     2893.70     41.65 o 
   4   4   4       34.20       25.86     10.35 o 
   5   4   4      446.09      444.07     22.48 o 
   6   4   4       39.48       72.20     29.95 o 
   7   4   4     1062.73      969.76     38.49 o 
   8   4   4       13.76       21.83     16.95 o 
   9   4   4      237.65      176.14     38.46 o 
 -10   5   4      106.49      139.22     41.37 o 
  -9   5   4       95.01      109.36     63.16 o 
  -8   5   4      128.75      184.18     86.27 o 
  -7   5   4      100.51      190.74     23.46 o 
  -6   5   4     1627.14     1652.45     52.03 o 
  -5   5   4       56.15       91.87     14.71 o 
  -4   5   4     4091.56     4355.42     84.74 o 
  -3   5   4     3553.16     3665.00     67.34 o 
  -2   5   4       65.11      105.30      9.11 o 
  -1   5   4     1801.07     1879.01     35.15 o 
   0   5   4      261.04      237.13     10.16 o 
   1   5   4       19.95       41.79      6.02 o 
   2   5   4      236.88      248.95      8.09 o 
   3   5   4     1174.08     1187.55     30.68 o 
   4   5   4      474.19      430.99     26.27 o 
   5   5   4       73.06       89.17     25.14 o 
   6   5   4        0.00       -5.76     13.73 o 
   7   5   4      741.50      661.68     29.73 o 
   8   5   4      282.02      234.44     28.80 o 
   9   5   4        3.15       -7.68     33.30 o 
  -9   6   4        5.62       66.55     61.88 o 
  -8   6   4      353.98      316.74     44.74 o 
  -7   6   4      237.14      250.60     28.17 o 
  -6   6   4        1.47      -16.90     16.90 o 
  -5   6   4       20.08       15.16     20.90 o 
  -4   6   4      698.64      742.31     27.00 o 
  -3   6   4     3978.57     4227.50     60.31 o 
  -2   6   4     4442.56     4601.15     65.79 o 
  -1   6   4        2.71       13.27     10.80 o 
   0   6   4       75.25       75.76     18.09 o 
   1   6   4     4960.25     4916.27     64.54 o 
   2   6   4      417.85      422.64      9.45 o 
   3   6   4     2146.87     2096.28     45.49 o 
   4   6   4     1741.12     1628.89     40.96 o 
   5   6   4      594.11      605.99     25.18 o 
   6   6   4       94.37      138.31     17.08 o 
   7   6   4      273.56      227.61     25.32 o 
   8   6   4      123.27      191.82     81.98 o 
   9   6   4       15.23       37.86     30.69 o 
  -9   7   4      893.83      957.22     71.37 o 
  -8   7   4     2435.60     2423.08     85.49 o 
  -7   7   4        0.08       10.08     17.93 o 
  -6   7   4      647.43      673.70     47.61 o 
  -5   7   4      284.36      385.90     38.05 o 
  -4   7   4        0.62        1.55     10.47 o 
  -3   7   4       85.58      117.45     14.77 o 
  -2   7   4     4021.52     4243.49     56.73 o 
  -1   7   4      836.37      785.97     18.02 o 
   0   7   4       58.50       78.89     18.99 o 
   1   7   4      742.74      761.00     19.41 o 
   2   7   4       95.26       65.47     13.64 o 
   3   7   4     3078.59     3247.25     56.72 o 
   4   7   4       10.93      -16.51     16.51 o 
   5   7   4     2435.44     2381.62    144.30 o 
   6   7   4     2869.75     2775.33     90.42 o 
   7   7   4      237.51      203.32     23.24 o 
   8   7   4      162.96      267.16     67.07 o 
  -9   8   4      142.70      204.64     43.87 o 
  -8   8   4      161.59      198.39     31.65 o 
  -7   8   4     1923.92     1943.55     71.07 o 
  -6   8   4       13.56       21.29     30.84 o 
  -5   8   4     1952.94     2026.68    101.43 o 
  -4   8   4      162.24      174.55     15.36 o 
  -3   8   4     4114.54     4103.23     74.12 o 
  -2   8   4     1992.27     1978.68     38.28 o 
  -1   8   4     1661.66     1753.50     31.22 o 
   0   8   4     7281.47     7616.79    106.63 o 
   1   8   4     2323.38     2389.46     42.16 o 
   2   8   4     3876.41     4211.15     71.76 o 
   3   8   4     1589.14     1620.36     41.96 o 
   4   8   4     1036.71     1048.47     59.70 o 
   5   8   4     2024.10     1895.70     78.74 o 
   6   8   4        0.31       14.82     15.62 o 
   7   8   4      992.68      906.16     40.58 o 
   8   8   4       23.34       62.62     63.21 o 
  -9   9   4      574.19      582.44     65.55 o 
  -8   9   4     1085.25     1079.85     69.08 o 
  -7   9   4      116.59      135.11     37.18 o 
  -6   9   4     1678.93     1768.67     61.65 o 
  -5   9   4        1.73       22.18     27.81 o 
  -4   9   4     6455.18     6471.84    117.98 o 
  -3   9   4     2821.65     2641.29     48.83 o 
  -2   9   4     3619.38     3665.55     63.36 o 
  -1   9   4     7700.02     7678.31    111.62 o 
   0   9   4      981.40     1041.58     26.35 o 
   1   9   4     8974.07     9104.42    182.71 o 
   2   9   4     3449.11     3770.50     66.33 o 
   3   9   4     1954.24     1933.62     62.10 o 
   4   9   4     3046.73     3028.83     82.45 o 
   5   9   4      148.64      180.59     19.02 o 
   6   9   4     1980.97     1856.75     58.53 o 
   7   9   4        4.44       51.18     37.56 o 
   8   9   4      966.01     1038.24     76.11 o 
  -9  10   4      653.86      622.23    112.27 o 
  -8  10   4      613.44      638.33     51.84 o 
  -7  10   4     2443.82     2303.99     89.79 o 
  -6  10   4        5.83      -20.34     21.65 o 
  -5  10   4     5921.29     5943.18    156.77 o 
  -4  10   4     3473.74     3388.97     83.98 o 
  -3  10   4     2882.99     2794.44     49.75 o 
  -2  10   4     1211.21     1212.36     40.06 o 
  -1  10   4     1018.70      980.75     26.00 o 
   0  10   4     4077.48     3985.45     69.43 o 
   1  10   4      810.73      846.53     26.22 o 
   2  10   4     9206.60     9498.10    160.61 o 
   3  10   4      736.10      744.65     29.72 o 
   4  10   4     2262.54     2217.18     81.16 o 
   5  10   4     3368.05     3240.78    163.89 o 
   6  10   4      622.43      603.69     48.65 o 
   7  10   4     2333.43     2409.59    119.08 o 
   8  10   4       19.32       47.58     39.69 o 
  -8  11   4      285.92      296.02     59.51 o 
  -7  11   4     1179.04     1198.19     61.15 o 
  -6  11   4     2961.94     2989.88    108.50 o 
  -5  11   4       45.12       81.43     25.99 o 
  -4  11   4     9740.51     9727.34    245.32 o 
  -3  11   4     4955.35     4889.54     83.93 o 
  -2  11   4     1332.51     1340.26     36.31 o 
  -1  11   4     2561.93     2523.37     50.49 o 
   0  11   4     2575.44     2566.18     53.24 o 
   1  11   4     5750.74     5937.69    109.45 o 
   2  11   4       21.31       31.65     15.19 o 
   3  11   4     2371.39     2365.53     62.72 o 
   4  11   4     3401.40     3314.11    147.44 o 
   5  11   4     1001.47      894.84     62.72 o 
   6  11   4      883.55      946.91     69.59 o 
   7  11   4     1304.02     1210.49     91.55 o 
  -8  12   4      262.78      310.03     39.64 o 
  -7  12   4      835.42      775.58     52.11 o 
  -6  12   4      670.80      735.69     50.07 o 
  -5  12   4     4107.15     4174.28    125.18 o 
  -4  12   4        0.57       -2.79     27.10 o 
  -3  12   4     2512.73     2406.14     97.87 o 
  -2  12   4      293.90      286.21     17.78 o 
  -1  12   4     2562.51     2438.91     54.79 o 
   0  12   4     2480.39     2487.77     55.85 o 
   1  12   4     1270.37     1165.60     36.47 o 
   2  12   4     3403.05     3495.43     78.39 o 
   3  12   4     3989.05     4305.61    165.30 o 
   4  12   4        6.25       19.73     17.84 o 
   5  12   4     1818.01     1727.02     90.23 o 
   6  12   4      396.09      420.52     44.79 o 
   7  12   4      660.21      705.35     73.16 o 
  -8  13   4       94.88       46.71     57.08 o 
  -7  13   4      241.86      252.88     37.97 o 
  -6  13   4     1989.35     1992.46     79.96 o 
  -5  13   4       74.64       67.19     27.04 o 
  -4  13   4     2324.82     2317.27    123.33 o 
  -3  13   4      885.29     1004.72     45.33 o 
  -2  13   4      508.26      486.54     39.15 o 
  -1  13   4      353.64      367.93     24.15 o 
   0  13   4     1496.47     1377.88     38.56 o 
   1  13   4     2148.02     2277.34     57.14 o 
   2  13   4       14.54       35.40     16.38 o 
   3  13   4     1308.27     1377.54     58.36 o 
   4  13   4     1601.85     1472.90     85.03 o 
   5  13   4      265.26      315.21     29.89 o 
   6  13   4      431.40      419.68     43.98 o 
   7  13   4      445.87      481.87     60.58 o 
  -7  14   4      253.97      334.24     50.28 o 
  -6  14   4       72.23      132.96     31.97 o 
  -5  14   4     1435.97     1363.16     80.13 o 
  -4  14   4      161.13      237.88     26.52 o 
  -3  14   4      583.69      659.33     39.24 o 
  -2  14   4      597.73      577.56     58.33 o 
  -1  14   4       31.26       54.56     18.01 o 
   0  14   4       62.56       90.06     20.94 o 
   1  14   4      184.25      188.15     21.89 o 
   2  14   4     1388.41     1382.24     55.88 o 
   3  14   4      420.77      452.70     38.63 o 
   4  14   4      226.14      416.75     86.34 o 
   5  14   4      109.26      193.00     61.83 o 
   6  14   4      257.87      375.80     57.36 o 
  -7  15   4       32.93       19.62     41.19 o 
  -6  15   4      625.57      610.36     47.16 o 
  -5  15   4       69.76      109.49     59.30 o 
  -4  15   4       34.99       62.90     23.51 o 
  -3  15   4       44.00       55.17     23.36 o 
  -2  15   4      337.55      438.13     35.64 o 
  -1  15   4      641.68      634.81     42.63 o 
   0  15   4        2.77       -2.70     15.67 o 
   1  15   4       24.53       51.32     22.04 o 
   2  15   4       83.61      103.70     26.07 o 
   3  15   4      273.47      326.72     34.71 o 
   4  15   4      195.65      273.54     31.46 o 
   5  15   4       75.29       60.56     42.71 o 
   6  15   4      309.32      335.78     94.77 o 
  -6  16   4       45.01       22.91     34.02 o 
  -5  16   4       16.76       86.01     33.28 o 
  -4  16   4      151.46      188.28     43.55 o 
  -3  16   4       28.19       72.34     26.15 o 
  -2  16   4       47.71       38.30     22.02 o 
  -1  16   4       35.27       15.15     37.52 o 
   0  16   4        3.14        7.20     23.11 o 
   1  16   4      108.76      112.88     27.38 o 
   2  16   4      235.89      295.16     32.10 o 
   3  16   4       45.23       19.48     27.42 o 
   4  16   4        0.97       45.56     30.41 o 
   5  16   4        0.02      -35.88     35.88 o 
  -5  17   4      165.38      124.90     43.21 o 
  -4  17   4      261.62      264.78     43.94 o 
  -3  17   4      283.00      288.52     39.09 o 
  -2  17   4      265.25      270.19     37.73 o 
  -1  17   4        0.33       -6.32     22.77 o 
   0  17   4        0.48        1.86     23.76 o 
   1  17   4      329.17      306.52     36.08 o 
   2  17   4       61.66       69.47     28.72 o 
   3  17   4        1.02       59.61     36.06 o 
   4  17   4       76.71      123.13     42.09 o 
  -4  18   4      136.17      217.84     58.11 o 
  -3  18   4       19.93       16.87     29.24 o 
  -2  18   4       65.30       78.36     29.16 o 
  -1  18   4        7.76        4.27     24.80 o 
   0  18   4       36.76        4.86     26.55 o 
   1  18   4      195.49      221.81     32.70 o 
   2  18   4      987.40      912.29    131.58 o 
   3  18   4      569.64      512.95     67.93 o 
  -3  19   4      293.09      277.94     69.52 o 
  -2  19   4      122.28      108.17     29.04 o 
  -1  19   4      298.70      214.21     36.54 o 
   0  19   4      153.65      178.25     33.93 o 
   1  19   4      875.90      834.78     64.71 o 
   2  19   4       30.94      -30.60     36.44 o 
  -1  20   4      311.44      365.02     45.25 o 
   0  20   4      657.35      554.51     61.79 o 
 -10   1   5        2.58       24.76     36.93 o 
  -9   1   5        0.28        8.91     37.59 o 
  -8   1   5      109.81      168.68     37.37 o 
  -7   1   5      145.75      176.42     31.77 o 
  -6   1   5      568.95      557.63     48.54 o 
  -5   1   5     2298.79     2476.17     47.18 o 
  -4   1   5      558.34      572.02     19.51 o 
  -3   1   5        3.29       64.45     23.89 o 
  -2   1   5      619.90      635.23     12.51 o 
  -1   1   5      981.78      909.81     14.42 o 
   0   1   5     8204.10     8117.46    111.34 o 
   1   1   5     2292.02     2150.96     26.59 o 
   2   1   5       14.01       18.72      6.58 o 
   3   1   5     1237.39     1154.79     18.96 o 
   4   1   5      981.25     1076.46     21.33 o 
   5   1   5      431.70      398.61     20.86 o 
   6   1   5      389.07      376.93     23.00 o 
   7   1   5      765.37      681.44     31.96 o 
   8   1   5       47.76       35.92     18.05 o 
   9   1   5       66.86       65.57     26.64 o 
 -10   2   5      444.61      315.66     51.28 o 
  -9   2   5       33.90       76.10     35.08 o 
  -8   2   5      711.70      669.53     50.36 o 
  -7   2   5       58.69       68.89     29.40 o 
  -6   2   5     1892.61     1771.21     43.92 o 
  -5   2   5      516.01      443.31     19.87 o 
  -4   2   5      170.13      202.65     28.61 o 
  -3   2   5      408.06      288.94     24.30 o 
  -2   2   5      322.98      292.20     15.72 o 
  -1   2   5      305.00      267.35     10.72 o 
   0   2   5      606.60      690.03     28.23 o 
   1   2   5     7575.90     7700.91     83.94 o 
   2   2   5     3932.30     3604.12     37.99 o 
   3   2   5      294.42      331.98     19.65 o 
   4   2   5     4183.93     4180.79     57.26 o 
   5   2   5      138.55      186.07     16.83 o 
   6   2   5     3393.86     3306.85    102.78 o 
   7   2   5      103.99       85.69     17.28 o 
   8   2   5      851.26      767.44     37.64 o 
   9   2   5     1755.13     1751.54     94.31 o 
 -10   3   5       65.57       66.80     36.34 o 
  -9   3   5      225.53      265.61     43.03 o 
  -8   3   5       52.15       61.35     66.67 o 
  -7   3   5     2296.10     2252.23    109.23 o 
  -6   3   5      148.12      204.82     36.84 o 
  -5   3   5     5518.09     5491.16    130.77 o 
  -4   3   5    13510.47    14307.76    243.00 o 
  -3   3   5      520.11      652.37     36.44 o 
  -2   3   5     4515.39     4198.83     98.20 o 
  -1   3   5     3468.35     3793.04     48.90 o 
   0   3   5    19875.60    20640.92    264.67 o 
   1   3   5     4952.24     4892.49     57.28 o 
   2   3   5     6913.92     7157.26     65.14 o 
   3   3   5     8576.03     8353.95     94.23 o 
   4   3   5      545.16      492.45     17.22 o 
   5   3   5     1262.73     1195.51     31.77 o 
   6   3   5      222.83      221.06     30.62 o 
   7   3   5      890.83      896.66     39.42 o 
   8   3   5     1496.69     1381.21     56.69 o 
   9   3   5       91.38       82.43     42.25 o 
 -10   4   5      783.74      924.79    101.25 o 
  -9   4   5        5.14        5.41     28.02 o 
  -8   4   5     1738.85     1826.82     84.86 o 
  -7   4   5      350.17      290.35     29.16 o 
  -6   4   5     6019.20     6058.58    131.04 o 
  -5   4   5     6099.12     6207.26    119.45 o 
  -4   4   5      141.27      117.36     16.32 o 
  -3   4   5    18794.43    18907.33    308.16 o 
  -2   4   5     3049.18     2997.44     39.42 o 
  -1   4   5     8830.91     8794.85    150.80 o 
   0   4   5      691.95      602.79     17.80 o 
   1   4   5    11602.77    11295.81    151.39 o 
   2   4   5     8526.69     8059.90    101.61 o 
   3   4   5      216.59      214.97      9.54 o 
   4   4   5     5089.83     4851.08     73.29 o 
   5   4   5       20.63       44.39     15.81 o 
   6   4   5     2994.91     2997.82     99.78 o 
   7   4   5      234.33      216.25     21.77 o 
   8   4   5     1844.66     1891.93     82.08 o 
   9   4   5     2546.88     2277.87    115.10 o 
 -10   5   5       97.95      107.87     62.99 o 
  -9   5   5      775.42      850.27     67.07 o 
  -8   5   5      291.06      250.61     59.86 o 
  -7   5   5     3499.73     3529.42    128.99 o 
  -6   5   5     1941.56     1944.31     56.49 o 
  -5   5   5     6448.20     6741.11    138.06 o 
  -4   5   5     9543.05     9947.79    349.24 o 
  -3   5   5      136.51      113.85     10.06 o 
  -2   5   5    12211.41    12215.01    156.70 o 
  -1   5   5      161.55      231.60     13.19 o 
   0   5   5    20649.31    20493.09    287.06 o 
   1   5   5     6340.02     6158.40     93.37 o 
   2   5   5     3164.98     2903.09     69.98 o 
   3   5   5     2992.98     2873.74     47.03 o 
   4   5   5       89.22      106.25     12.63 o 
   5   5   5     1419.11     1437.44     66.29 o 
   6   5   5       35.08       47.00     16.38 o 
   7   5   5      903.66      914.13     40.57 o 
   8   5   5      988.14      943.25     79.54 o 
   9   5   5      284.28      399.20     56.24 o 
  -9   6   5        1.78       67.50     37.44 o 
  -8   6   5     2861.85     2750.71    149.54 o 
  -7   6   5      595.57      594.95     73.36 o 
  -6   6   5     2779.53     2897.76     79.91 o 
  -5   6   5      878.64     1012.19     38.20 o 
  -4   6   5     1461.28     1436.46     40.54 o 
  -3   6   5    12212.13    12281.23    169.49 o 
  -2   6   5       60.20      126.25     17.68 o 
  -1   6   5    17052.46    16467.50    198.97 o 
   0   6   5     3097.71     2955.68     39.49 o 
   1   6   5     5804.98     5301.08     68.11 o 
   2   6   5    10859.76    10149.21    198.03 o 
   3   6   5      108.90      108.64     17.66 o 
   4   6   5     6821.28     6882.02    139.71 o 
   5   6   5      807.18      758.86     27.39 o 
   6   6   5     2546.11     2514.83    117.31 o 
   7   6   5      902.96      929.80     49.82 o 
   8   6   5      953.42      940.75     67.97 o 
  -9   7   5     2377.71     2430.91    196.86 o 
  -8   7   5        0.84       34.46     23.21 o 
  -7   7   5     6517.31     6591.55    226.80 o 
  -6   7   5     1165.29     1258.81     85.33 o 
  -5   7   5     2342.49     2294.54     70.64 o 
  -4   7   5     4657.32     4523.28    119.10 o 
  -3   7   5      758.59      725.50     21.89 o 
  -2   7   5    11607.76    11679.99    151.97 o 
  -1   7   5      729.93      745.27     18.76 o 
   0   7   5     2634.61     2381.75     51.92 o 
   1   7   5     2384.68     2346.87     39.10 o 
   2   7   5     4083.73     3888.37     63.98 o 
   3   7   5     3023.52     2853.50     91.22 o 
   4   7   5     1105.08     1129.44     47.88 o 
   5   7   5     5296.02     5084.52    225.62 o 
   6   7   5     1909.18     1782.32    123.10 o 
   7   7   5      721.73      851.34     49.90 o 
   8   7   5      880.48      843.64     66.14 o 
  -9   8   5      234.44      337.92     52.83 o 
  -8   8   5     1885.18     1878.76    124.53 o 
  -7   8   5      118.56      107.38     26.80 o 
  -6   8   5      801.15      794.66     41.83 o 
  -5   8   5      687.63      774.91     52.65 o 
  -4   8   5      959.68      860.12     25.34 o 
  -3   8   5     4480.40     4601.21     85.64 o 
  -2   8   5      206.55      225.37     12.18 o 
  -1   8   5     8780.74     8576.15    119.39 o 
   0   8   5     4206.03     4279.34     67.63 o 
   1   8   5     1640.60     1737.04     33.22 o 
   2   8   5      347.26      397.66     19.89 o 
   3   8   5     1630.66     1634.68     58.53 o 
   4   8   5     1887.58     1890.72     61.04 o 
   5   8   5        9.96       22.26     14.74 o 
   6   8   5     2785.06     2599.52    165.51 o 
   7   8   5      542.42      639.95     48.44 o 
   8   8   5      164.95      212.67     45.37 o 
  -9   9   5     1417.41     1462.88    133.40 o 
  -8   9   5       97.05       76.36     27.80 o 
  -7   9   5      201.19      243.85     32.54 o 
  -6   9   5      603.87      685.60     48.16 o 
  -5   9   5       18.17       80.30     22.86 o 
  -4   9   5      121.03      171.06     26.84 o 
  -3   9   5     5795.34     6054.36     93.09 o 
  -2   9   5     1960.47     1981.90     37.80 o 
  -1   9   5      711.54      754.11     40.44 o 
   0   9   5      229.19      234.29     15.12 o 
   1   9   5      116.88      124.11     13.91 o 
   2   9   5     1263.03     1240.52     32.96 o 
   3   9   5        7.59       13.82     11.62 o 
   4   9   5      160.65      164.29     18.13 o 
   5   9   5      660.11      648.85     29.92 o 
   6   9   5      595.72      579.92     43.09 o 
   7   9   5       12.64       29.76     26.76 o 
   8   9   5      143.34      201.85     72.45 o 
  -9  10   5        5.04      -20.02     40.88 o 
  -8  10   5       78.89       73.44     27.40 o 
  -7  10   5       94.32       93.92     31.26 o 
  -6  10   5      339.78      421.24     36.56 o 
  -5  10   5      308.91      317.20     30.93 o 
  -4  10   5      137.26      133.18     17.90 o 
  -3  10   5      209.13      240.66     16.02 o 
  -2  10   5      469.07      490.26     18.39 o 
  -1  10   5      816.99      794.95     24.59 o 
   0  10   5     2271.71     2365.45     47.18 o 
   1  10   5       20.76       95.51     24.67 o 
   2  10   5        0.18       -0.54     12.84 o 
   3  10   5      333.20      346.03     20.23 o 
   4  10   5       13.62       12.74     12.68 o 
   5  10   5       95.13      106.61     18.62 o 
   6  10   5       24.54       32.06     25.84 o 
   7  10   5      591.87      514.55     48.18 o 
  -8  11   5        7.18       30.31     30.53 o 
  -7  11   5       27.01       40.53     26.49 o 
  -6  11   5        1.14        4.65     24.47 o 
  -5  11   5      397.98      407.91     31.63 o 
  -4  11   5      352.52      382.42     34.11 o 
  -3  11   5        5.94       13.67     11.63 o 
  -2  11   5      226.17      252.19     31.33 o 
  -1  11   5      354.33      376.81     20.95 o 
   0  11   5     2130.36     2205.33     47.21 o 
   1  11   5      116.55      153.25     15.67 o 
   2  11   5       38.32       69.46     20.40 o 
   3  11   5      364.24      450.07     47.25 o 
   4  11   5      378.59      426.92     38.71 o 
   5  11   5      188.93      204.04     35.16 o 
   6  11   5       22.17      -26.22     29.02 o 
   7  11   5        2.86        2.12     78.57 o 
  -8  12   5      273.82      256.31     38.07 o 
  -7  12   5       74.79       37.95     44.34 o 
  -6  12   5      215.04      281.98     44.07 o 
  -5  12   5      384.29      427.13     36.11 o 
  -4  12   5      326.19      324.31     43.05 o 
  -3  12   5     1341.89     1170.93     50.75 o 
  -2  12   5      216.26      290.48     23.36 o 
  -1  12   5     1134.91     1034.78     31.16 o 
   0  12   5     1043.50     1011.19     32.72 o 
   1  12   5      156.96      150.39     17.92 o 
   2  12   5      845.09      883.09     31.64 o 
   3  12   5       74.13       49.94     16.39 o 
   4  12   5       18.67      -17.88     21.75 o 
   5  12   5        7.04        5.82     31.13 o 
   6  12   5      249.82      282.85     44.71 o 
   7  12   5       24.70       41.08     41.39 o 
  -8  13   5       80.54       87.98     39.86 o 
  -7  13   5      623.05      640.71     78.80 o 
  -6  13   5      771.39      869.80     51.82 o 
  -5  13   5       35.23       37.42     26.63 o 
  -4  13   5     2282.25     2172.96     70.22 o 
  -3  13   5      121.52      168.24     35.62 o 
  -2  13   5     1606.70     1627.62     56.30 o 
  -1  13   5      438.35      445.22     25.27 o 
   0  13   5        1.46       37.81     16.92 o 
   1  13   5      286.10      308.75     24.84 o 
   2  13   5      943.93      967.13     39.20 o 
   3  13   5      111.78      160.42     32.16 o 
   4  13   5      357.78      401.62     40.60 o 
   5  13   5     1147.29     1191.02     68.87 o 
   6  13   5      341.04      617.14    154.23 o 
  -7  14   5      189.61      260.94     95.40 o 
  -6  14   5      314.70      335.83     48.70 o 
  -5  14   5      199.40      209.07     35.38 o 
  -4  14   5      668.66      696.56     42.78 o 
  -3  14   5     1222.85     1193.14     51.55 o 
  -2  14   5      652.79      600.89     29.61 o 
  -1  14   5     2394.85     2377.22     65.58 o 
   0  14   5     1397.87     1369.41     57.37 o 
   1  14   5      458.67      451.63     27.34 o 
   2  14   5      435.00      392.83     26.10 o 
   3  14   5      555.97      658.43     52.24 o 
   4  14   5     1309.99     1291.97     81.98 o 
   5  14   5      153.13      130.45     62.24 o 
   6  14   5     1015.57     1059.84     82.72 o 
  -7  15   5      874.60      831.87     62.79 o 
  -6  15   5      570.83      586.60     56.34 o 
  -5  15   5      166.85      238.31     34.81 o 
  -4  15   5      291.86      364.32     45.96 o 
  -3  15   5     1408.02     1372.04     62.38 o 
  -2  15   5     3710.94     3785.08    110.33 o 
  -1  15   5      251.22      297.85     23.18 o 
   0  15   5     1222.44     1135.34     51.42 o 
   1  15   5      983.18      959.99     49.11 o 
   2  15   5      404.37      390.96     34.03 o 
   3  15   5      577.57      607.43     47.01 o 
   4  15   5       54.22      112.16     32.49 o 
   5  15   5     1976.77     1927.03    112.81 o 
  -6  16   5      439.04      455.35     49.19 o 
  -5  16   5      233.26      299.82     38.96 o 
  -4  16   5      473.48      501.61     52.67 o 
  -3  16   5     2613.49     2567.46    106.60 o 
  -2  16   5        6.28       -8.41     25.90 o 
  -1  16   5     2763.45     2608.52     88.55 o 
   0  16   5     1122.34     1036.18     46.63 o 
   1  16   5      305.91      326.33     29.74 o 
   2  16   5      504.87      509.08     41.50 o 
   3  16   5      892.45      928.96     62.81 o 
   4  16   5     1995.82     2194.50    115.11 o 
   5  16   5       74.74      140.85     44.83 o 
  -5  17   5      486.91      391.87     49.87 o 
  -4  17   5      322.14      377.18     51.53 o 
  -3  17   5      646.96      564.05     47.18 o 
  -2  17   5     2418.26     2167.93    104.18 o 
  -1  17   5       22.21        0.01     23.22 o 
   0  17   5     1253.77     1154.49     58.97 o 
   1  17   5      852.52      935.04    102.99 o 
   2  17   5      400.21      410.17     69.05 o 
   3  17   5      897.25      901.74     68.89 o 
   4  17   5       81.60       40.31     37.87 o 
  -4  18   5      229.51      276.42     72.15 o 
  -3  18   5      787.41      736.87     80.62 o 
  -2  18   5        3.36      -28.22     28.22 o 
  -1  18   5      646.45      586.75     45.77 o 
   0  18   5       20.00       88.62     58.25 o 
   1  18   5     1022.42     1064.89     77.69 o 
   2  18   5      506.71      405.99     55.66 o 
   3  18   5      375.99      387.15     52.82 o 
  -3  19   5       12.33       11.85     36.44 o 
  -2  19   5      558.35      515.96     53.55 o 
  -1  19   5      148.73      218.25     50.22 o 
   0  19   5      619.38      744.94     63.03 o 
   1  19   5      307.10      314.47     49.79 o 
   2  19   5      212.85      268.82     94.44 o 
 -10   0   6        2.20       15.21     59.03 o 
  -9   0   6     2869.55     2910.51    178.22 o 
  -8   0   6     5208.46     5403.99    254.95 o 
  -7   0   6       96.13       68.98     35.47 o 
  -6   0   6     4021.39     4417.33    179.41 o 
  -5   0   6      734.14      824.63     49.40 o 
  -4   0   6    13377.03    12786.60    523.24 o 
  -3   0   6      115.83      158.35     40.22 o 
  -2   0   6    16172.29    15977.16    293.39 o 
  -1   0   6      647.32      518.58     17.50 o 
   0   0   6     1051.19      988.62     20.20 o 
   1   0   6    19694.93    19864.97    257.33 o 
   2   0   6     5244.50     5284.14    103.09 o 
   3   0   6    18048.16    17510.37    283.24 o 
   4   0   6      211.45      165.93     23.01 o 
   5   0   6     4717.50     4738.00    108.46 o 
   6   0   6     6117.98     6302.60    187.29 o 
   7   0   6       92.83      162.28     44.16 o 
   8   0   6      413.92      409.74     41.36 o 
 -10   1   6     1383.81     1461.11     89.05 o 
  -9   1   6       67.87       56.44     32.35 o 
  -8   1   6     1658.34     1822.36     88.06 o 
  -7   1   6     2275.86     2354.09     91.82 o 
  -6   1   6       31.22       35.10     26.26 o 
  -5   1   6     2956.24     2803.87     70.39 o 
  -4   1   6       50.10       62.55     22.88 o 
  -3   1   6    17302.38    16731.27    253.08 o 
  -2   1   6     4810.86     4439.72     52.90 o 
  -1   1   6      737.42      740.03     14.52 o 
   0   1   6    14354.39    13782.45    162.22 o 
   1   1   6     1139.28     1130.03     21.17 o 
   2   1   6     5126.23     4472.68     45.75 o 
   3   1   6       17.30       34.21      9.30 o 
   4   1   6     5750.25     5598.76     89.58 o 
   5   1   6     9920.59     9669.68    142.55 o 
   6   1   6      568.89      625.14     31.35 o 
   7   1   6     2744.90     2628.73     71.72 o 
   8   1   6       85.45       84.53     21.28 o 
 -10   2   6       28.63        2.90     30.58 o 
  -9   2   6      739.89      771.31     66.48 o 
  -8   2   6     1034.75      997.43     63.37 o 
  -7   2   6       15.95       32.11     37.68 o 
  -6   2   6     2571.35     2597.33     73.69 o 
  -5   2   6     1219.67     1143.94     33.83 o 
  -4   2   6    14870.71    14712.45    241.23 o 
  -3   2   6       32.18       53.20     12.62 o 
  -2   2   6    23964.30    24777.92    289.38 o 
  -1   2   6    13151.98    12592.91    140.06 o 
   0   2   6     1870.51     1779.40     30.90 o 
   1   2   6    15479.68    15659.09    184.97 o 
   2   2   6      307.35      357.61     13.22 o 
   3   2   6     3322.94     3160.41     50.71 o 
   4   2   6      587.91      583.79     34.87 o 
   5   2   6     1885.40     1800.93     44.41 o 
   6   2   6     2256.36     2222.06     73.53 o 
   7   2   6      124.61      120.40     21.54 o 
   8   2   6      249.90      259.94     32.39 o 
   9   2   6       14.68       68.53     50.26 o 
 -10   3   6      727.69      676.37    118.82 o 
  -9   3   6      451.43      396.40     49.83 o 
  -8   3   6      253.59      369.95     44.06 o 
  -7   3   6     2527.89     2369.28    128.99 o 
  -6   3   6      179.03      152.26     18.44 o 
  -5   3   6     4261.19     4233.21    113.20 o 
  -4   3   6      928.97      898.16     30.50 o 
  -3   3   6     3895.66     3973.03     69.76 o 
  -2   3   6     5793.36     5532.51     70.41 o 
  -1   3   6     9246.29     9325.67    109.31 o 
   0   3   6     1913.86     1809.41     33.09 o 
   1   3   6     1059.46     1104.71     20.47 o 
   2   3   6     2260.58     2083.01     38.43 o 
   3   3   6      229.65      208.56     14.02 o 
   4   3   6     1823.84     1796.19     30.63 o 
   5   3   6     1401.84     1310.26     35.07 o 
   6   3   6      749.23      723.17     30.97 o 
   7   3   6     1516.78     1443.55     74.71 o 
   8   3   6        3.54       22.39     23.21 o 
 -10   4   6        3.05       20.64     41.55 o 
  -9   4   6      114.85      160.22     37.54 o 
  -8   4   6      402.98      373.16     46.21 o 
  -7   4   6      994.47      912.46     39.09 o 
  -6   4   6     4608.02     4607.57    106.47 o 
  -5   4   6       68.14      101.74     16.48 o 
  -4   4   6     1448.64     1567.76     39.38 o 
  -3   4   6     3560.15     3832.11     71.32 o 
  -2   4   6     1268.52     1454.74     34.46 o 
  -1   4   6        6.55       -1.12      7.96 o 
   0   4   6     3112.50     3110.40     41.69 o 
   1   4   6      848.76      764.06     18.12 o 
   2   4   6       52.60       91.37     16.07 o 
   3   4   6     3718.65     3630.53     53.10 o 
   4   4   6      236.48      256.05     12.59 o 
   5   4   6      204.32      238.56     15.75 o 
   6   4   6        4.66       -3.12     13.97 o 
   7   4   6       18.36       20.14     18.45 o 
   8   4   6      413.03      438.97     56.94 o 
 -10   5   6        0.11        6.15     36.09 o 
  -9   5   6       12.00      -33.74     50.88 o 
  -8   5   6      108.44       98.50     32.06 o 
  -7   5   6      255.79      305.05     28.81 o 
  -6   5   6      102.71      124.24     21.63 o 
  -5   5   6       78.81      107.59     17.43 o 
  -4   5   6      594.53      562.94     25.13 o 
  -3   5   6     1013.36      896.63     19.33 o 
  -2   5   6        0.59        4.10      8.34 o 
  -1   5   6      106.36      134.48      8.63 o 
   0   5   6        6.45        1.50      7.08 o 
   1   5   6      320.27      318.06     12.46 o 
   2   5   6      793.46      723.51     17.33 o 
   3   5   6     3846.01     3966.53     92.42 o 
   4   5   6      374.36      352.89     21.25 o 
   5   5   6      335.85      348.11     25.50 o 
   6   5   6        1.08       27.57     15.54 o 
   7   5   6       11.67       -1.25     21.80 o 
   8   5   6       10.26       -0.23     22.84 o 
  -9   6   6      315.14      350.50     46.30 o 
  -8   6   6      859.86      896.63    101.65 o 
  -7   6   6      244.66      282.57     30.95 o 
  -6   6   6        8.64        8.20     17.63 o 
  -5   6   6       77.37      100.32     19.01 o 
  -4   6   6      265.98      284.62     22.68 o 
  -3   6   6        7.57       -3.33     15.35 o 
  -2   6   6     5887.73     6253.81     91.17 o 
  -1   6   6     2745.11     2825.57     41.11 o 
   0   6   6     1342.86     1497.38     55.15 o 
   1   6   6     1772.04     1880.58     41.19 o 
   2   6   6     1935.35     1878.72     31.06 o 
   3   6   6     2793.92     2586.24     72.97 o 
   4   6   6      153.35      146.91     18.19 o 
   5   6   6      428.23      399.92     27.74 o 
   6   6   6     2151.71     2222.98     74.21 o 
   7   6   6      515.98      486.11     41.12 o 
   8   6   6      102.14       98.19     38.95 o 
  -9   7   6        2.39      -12.73     31.52 o 
  -8   7   6      218.10      239.88     31.17 o 
  -7   7   6      732.32      761.62     42.34 o 
  -6   7   6      213.45      227.48     42.97 o 
  -5   7   6      298.92      286.18     22.98 o 
  -4   7   6      484.59      471.80     27.18 o 
  -3   7   6     2481.00     2452.62     44.93 o 
  -2   7   6     2096.93     2080.70     34.21 o 
  -1   7   6       56.26       99.81     10.21 o 
   0   7   6     3329.17     3321.65     54.03 o 
   1   7   6      562.97      604.87     13.16 o 
   2   7   6      440.17      401.94     15.55 o 
   3   7   6      192.70      175.90      9.24 o 
   4   7   6     1140.56     1130.02     56.17 o 
   5   7   6     1308.40     1442.25     53.86 o 
   6   7   6       26.18        7.30     22.61 o 
   7   7   6      298.70      396.22     35.91 o 
   8   7   6       39.61      -30.80     40.10 o 
  -9   8   6     1106.91     1246.78     93.52 o 
  -8   8   6     1056.85     1069.68     95.43 o 
  -7   8   6       17.57       -0.26     21.83 o 
  -6   8   6     1952.71     2016.62     89.27 o 
  -5   8   6       12.42       12.31     18.55 o 
  -4   8   6     3818.56     3508.45     69.20 o 
  -3   8   6      360.00      338.51     17.01 o 
  -2   8   6     2832.10     2810.14     58.03 o 
  -1   8   6     2190.97     2167.81     49.70 o 
   0   8   6      142.16      121.01     12.24 o 
   1   8   6     2543.24     2595.36     45.39 o 
   2   8   6      298.36      270.59     15.35 o 
   3   8   6     1785.49     1710.86     50.12 o 
   4   8   6        1.08        8.57     16.04 o 
   5   8   6      484.05      612.13     82.27 o 
   6   8   6      887.98      863.90     61.13 o 
   7   8   6        0.37        9.98     27.54 o 
   8   8   6      101.81      148.33    107.62 o 
  -9   9   6      417.43      547.04    178.39 o 
  -8   9   6      564.50      653.98     86.00 o 
  -7   9   6     1605.86     1605.25     73.39 o 
  -6   9   6      426.34      396.12     37.90 o 
  -5   9   6     3122.26     3056.73     86.27 o 
  -4   9   6       12.89       27.22     12.84 o 
  -3   9   6     6237.90     6260.14     98.73 o 
  -2   9   6      986.93      965.15     24.59 o 
  -1   9   6     2568.64     2478.89     46.15 o 
   0   9   6     2891.02     2779.58     50.48 o 
   1   9   6       54.25       62.10     16.50 o 
   2   9   6     3256.97     3171.85     58.90 o 
   3   9   6      111.66      119.00     21.72 o 
   4   9   6     1735.56     1777.31     66.13 o 
   5   9   6     1325.27     1381.32     64.75 o 
   6   9   6      323.64      385.37     39.99 o 
   7   9   6     1381.37     1286.76     98.51 o 
   8   9   6       15.27        1.88     35.12 o 
  -9  10   6      378.35      333.59     63.61 o 
  -8  10   6      446.75      458.80     86.07 o 
  -7  10   6     1396.20     1580.78     74.84 o 
  -6  10   6     4476.83     4361.59    128.64 o 
  -5  10   6       53.32       60.16     21.08 o 
  -4  10   6     6238.70     6252.94    162.09 o 
  -3  10   6     3610.01     3508.72     69.41 o 
  -2  10   6     2374.59     2308.03     45.53 o 
  -1  10   6      540.82      521.92     21.21 o 
   0  10   6     1956.18     1914.22     40.86 o 
   1  10   6     5936.65     5993.51    103.08 o 
   2  10   6      403.87      390.65     19.86 o 
   3  10   6     2298.86     2149.83     51.38 o 
   4  10   6      772.10      831.78     42.57 o 
   5  10   6      209.53      263.30     33.35 o 
   6  10   6      400.34      522.80     76.34 o 
   7  10   6      267.97      346.11     67.72 o 
  -8  11   6      475.64      593.72     78.61 o 
  -7  11   6     1171.62     1193.35     60.54 o 
  -6  11   6      320.50      292.15     32.58 o 
  -5  11   6     2823.63     2841.94     94.09 o 
  -4  11   6     1027.98     1002.01     34.50 o 
  -3  11   6     1547.22     1588.88     38.63 o 
  -2  11   6      708.86      704.46     33.35 o 
  -1  11   6     2769.59     2707.98     54.48 o 
   0  11   6     2986.37     2904.84     58.38 o 
   1  11   6      637.93      592.60     25.91 o 
   2  11   6     5186.33     5206.21    155.97 o 
   3  11   6     1567.00     1500.75     59.29 o 
   4  11   6      823.80      821.67     44.28 o 
   5  11   6     1594.79     1511.67     72.13 o 
   6  11   6      749.55      754.50     56.69 o 
   7  11   6     1163.16     1224.07     94.86 o 
  -8  12   6      136.33      114.62     33.53 o 
  -7  12   6     1021.10     1058.08     75.98 o 
  -6  12   6     3373.87     3633.87    127.21 o 
  -5  12   6        7.71       23.63     25.09 o 
  -4  12   6     4422.33     4209.10    114.16 o 
  -3  12   6     1490.84     1533.97     39.38 o 
  -2  12   6     2099.92     2083.07     48.97 o 
  -1  12   6     1361.97     1297.06     36.50 o 
   0  12   6     2444.24     2425.17     56.92 o 
   1  12   6     6090.85     5871.56    114.65 o 
   2  12   6      172.59      229.57     22.18 o 
   3  12   6     1851.72     1945.25    120.30 o 
   4  12   6      976.90      974.58     61.88 o 
   5  12   6      969.56      962.14     66.62 o 
   6  12   6      570.08      607.01     50.15 o 
   7  12   6      633.18      568.91    107.80 o 
  -7  13   6      308.22      312.39     40.81 o 
  -6  13   6      338.53      313.06     41.19 o 
  -5  13   6     2579.56     2490.47     99.12 o 
  -4  13   6     1156.66     1117.10     46.18 o 
  -3  13   6     1035.89      976.44     36.81 o 
  -2  13   6      983.97      948.67     45.03 o 
  -1  13   6     1771.20     1736.81     45.48 o 
   0  13   6     2010.81     1965.83     50.93 o 
   1  13   6       81.19       62.66     17.11 o 
   2  13   6     4744.06     4665.99    136.88 o 
   3  13   6     2306.71     2329.42     86.09 o 
   4  13   6      544.59      681.64     75.41 o 
   5  13   6      217.46      300.92     42.99 o 
   6  13   6      589.62      593.29     58.84 o 
  -7  14   6      117.52      143.27     58.69 o 
  -6  14   6      636.39      745.72     58.59 o 
  -5  14   6        1.90        5.80     24.97 o 
  -4  14   6      310.36      330.24     40.51 o 
  -3  14   6       59.77       80.35     22.32 o 
  -2  14   6      794.33      745.93     31.94 o 
  -1  14   6      371.86      337.68     23.37 o 
   0  14   6        0.30       10.45     15.52 o 
   1  14   6      170.64      209.81     23.78 o 
   2  14   6      416.67      346.79     29.88 o 
   3  14   6      974.49      999.75     56.67 o 
   4  14   6      246.66      317.81     47.66 o 
   5  14   6      265.14      213.73     43.22 o 
   6  14   6      152.16      108.34     44.70 o 
  -6  15   6        4.38      -31.90     31.90 o 
  -5  15   6      468.62      501.19     42.60 o 
  -4  15   6      124.55      177.93     35.05 o 
  -3  15   6        0.55       29.67     24.62 o 
  -2  15   6        2.05       -7.20     19.91 o 
  -1  15   6      106.48       75.89     20.23 o 
   0  15   6       48.72       62.79     18.62 o 
   1  15   6      153.37       88.30     19.17 o 
   2  15   6      302.20      386.34     39.96 o 
   3  15   6      254.90      411.79     49.01 o 
   4  15   6      131.74      244.76     72.22 o 
   5  15   6       21.62       49.86     48.48 o 
  -6  16   6        3.51      -34.89     34.89 o 
  -5  16   6        0.18        3.65     41.87 o 
  -4  16   6       18.93       13.28     28.11 o 
  -3  16   6      263.84      328.86     36.26 o 
  -2  16   6      329.45      345.99     36.02 o 
  -1  16   6      355.74      406.66     34.04 o 
   0  16   6      134.67      152.71     23.41 o 
   1  16   6      178.27      216.49     25.10 o 
   2  16   6       16.40       14.64     40.99 o 
   3  16   6       11.05        4.73     48.87 o 
   4  16   6       16.80       35.33     36.95 o 
  -5  17   6      117.56       75.54     62.11 o 
  -4  17   6      184.43      274.83     45.68 o 
  -3  17   6      154.35      187.35     36.13 o 
  -2  17   6      125.12      144.60     34.77 o 
  -1  17   6      125.04      177.41     44.62 o 
   0  17   6       14.27       42.12     27.36 o 
   1  17   6      192.33      199.59     31.74 o 
   2  17   6      551.32      470.57     52.71 o 
   3  17   6      145.64      126.42     40.14 o 
   4  17   6        6.45       23.80     37.52 o 
  -4  18   6      152.70      103.03     38.65 o 
  -3  18   6      344.47      414.48     99.65 o 
  -2  18   6      116.31       75.66     29.83 o 
  -1  18   6      194.87      181.58     44.43 o 
   0  18   6       35.31       25.42     41.13 o 
   1  18   6      431.01      390.68     52.80 o 
   2  18   6      268.00      353.44     52.32 o 
   3  18   6       70.01       72.86     42.20 o 
  -3  19   6       57.59       55.12     56.05 o 
  -2  19   6      230.55      350.33     43.98 o 
  -1  19   6      469.29      414.90     49.64 o 
   0  19   6      414.35      451.45     64.20 o 
   1  19   6       20.66       30.31     35.36 o 
 -10   1   7       25.36       -4.59     35.45 o 
  -9   1   7        0.09      -34.58     54.05 o 
  -8   1   7        0.50        6.71     47.64 o 
  -7   1   7      304.90      298.64     74.77 o 
  -6   1   7      283.29      370.11     37.19 o 
  -5   1   7       89.30       85.42     11.83 o 
  -4   1   7       61.75       41.49     14.38 o 
  -3   1   7      202.26      151.07     15.58 o 
  -2   1   7      245.31      252.27     11.58 o 
  -1   1   7      828.56      811.34     15.17 o 
   0   1   7      594.20      550.23     20.84 o 
   1   1   7     4430.18     4582.37     55.78 o 
   2   1   7     2050.08     2119.60     31.01 o 
   3   1   7        6.55        9.59      7.11 o 
   4   1   7      230.92      279.11     27.43 o 
   5   1   7       58.70       54.06     11.64 o 
   6   1   7     1263.41     1176.98     45.11 o 
   7   1   7      223.68      209.61     21.63 o 
   8   1   7      143.64      151.12     33.69 o 
 -10   2   7       30.48       31.74     37.07 o 
  -9   2   7      266.50      250.85     44.44 o 
  -8   2   7      610.09      670.60     60.62 o 
  -7   2   7     3102.52     3032.25    112.82 o 
  -6   2   7      131.97      148.57     17.06 o 
  -5   2   7     3048.40     2999.28     59.89 o 
  -4   2   7     4699.72     4605.38     83.92 o 
  -3   2   7       13.88       27.23     12.44 o 
  -2   2   7     4448.85     4251.73     53.93 o 
  -1   2   7      378.78      373.02     26.86 o 
   0   2   7     6369.14     6313.32     89.56 o 
   1   2   7     4028.23     4077.56     54.18 o 
   2   2   7      441.07      426.06     18.96 o 
   3   2   7     1309.82     1388.75     28.55 o 
   4   2   7      163.21      195.56     14.83 o 
   5   2   7      408.85      416.20     20.12 o 
   6   2   7        1.78        8.30     16.39 o 
   7   2   7     1983.21     1872.42     82.48 o 
   8   2   7      529.22      454.57     37.78 o 
 -10   3   7      320.15      328.35     59.97 o 
  -9   3   7      124.29      129.24     38.31 o 
  -8   3   7     1568.45     1561.74     85.93 o 
  -7   3   7        1.12       71.68     33.57 o 
  -6   3   7     4620.49     4827.55    151.43 o 
  -5   3   7     5440.43     5651.11    116.65 o 
  -4   3   7       18.61       27.23     16.53 o 
  -3   3   7     9255.48     9610.13    158.33 o 
  -2   3   7     2696.05     2642.38     38.15 o 
  -1   3   7     7590.91     7376.32     92.01 o 
   0   3   7     4085.44     4170.85     65.96 o 
   1   3   7    18282.41    18951.52    248.96 o 
   2   3   7     8486.85     8949.85    140.13 o 
   3   3   7     3164.00     3221.56     54.47 o 
   4   3   7      701.70      740.58     25.50 o 
   5   3   7      954.38      882.44     25.65 o 
   6   3   7     1232.44     1227.19     42.46 o 
   7   3   7      144.96      169.28     29.14 o 
   8   3   7     1031.34      867.21     56.76 o 
 -10   4   7       82.55      106.19     43.09 o 
  -9   4   7      186.05      185.82     44.17 o 
  -8   4   7      488.56      529.87     57.71 o 
  -7   4   7     1838.43     1995.78     67.47 o 
  -6   4   7       24.76       26.47     19.29 o 
  -5   4   7     1701.09     1577.15     44.47 o 
  -4   4   7     2236.85     2210.87     53.40 o 
  -3   4   7      158.00      172.28     14.35 o 
  -2   4   7     4155.90     3751.64     53.99 o 
  -1   4   7     5904.77     6070.25     71.56 o 
   0   4   7     9114.04     9041.77    138.54 o 
   1   4   7     5755.21     5672.94     77.41 o 
   2   4   7     1270.06     1249.51     26.72 o 
   3   4   7     4852.04     4793.26     77.21 o 
   4   4   7        0.12        1.20      8.82 o 
   5   4   7     1432.08     1460.15     46.11 o 
   6   4   7      393.76      423.73     33.03 o 
   7   4   7     2037.82     1917.81     77.96 o 
   8   4   7     1343.72     1186.46     61.56 o 
 -10   5   7      878.27      932.28     73.86 o 
  -9   5   7      278.94      386.13     49.34 o 
  -8   5   7     1083.99     1071.06     64.98 o 
  -7   5   7      287.87      299.34     30.28 o 
  -6   5   7     2472.80     2594.56     70.85 o 
  -5   5   7     3776.74     3877.81     91.21 o 
  -4   5   7      732.70      774.65     40.70 o 
  -3   5   7    13995.29    13942.37    188.06 o 
  -2   5   7       15.44       71.87     32.90 o 
  -1   5   7     7430.68     7188.88     88.13 o 
   0   5   7      192.38      178.43     19.68 o 
   1   5   7     8138.12     7950.63    109.96 o 
   2   5   7     5025.58     4991.18     73.93 o 
   3   5   7     2011.99     2077.93     49.06 o 
   4   5   7      528.97      576.53     24.29 o 
   5   5   7      440.68      391.99     26.61 o 
   6   5   7     1099.25     1178.38     55.58 o 
   7   5   7      103.26      124.00     27.10 o 
   8   5   7     1134.49     1035.51     59.07 o 
  -9   6   7     1323.57     1422.43     84.69 o 
  -8   6   7      188.43      320.11     58.75 o 
  -7   6   7     4192.12     4248.34    155.95 o 
  -6   6   7      186.19      223.32     24.98 o 
  -5   6   7     3044.82     2978.15     94.95 o 
  -4   6   7     4263.44     4280.77    126.92 o 
  -3   6   7       16.96       62.35     10.37 o 
  -2   6   7    12339.83    12346.46    182.67 o 
  -1   6   7        9.36        5.19      8.28 o 
   0   6   7     5429.33     5051.04     94.18 o 
   1   6   7      497.48      413.33     24.44 o 
   2   6   7     1685.54     1581.70     30.63 o 
   3   6   7      688.35      650.82     21.57 o 
   4   6   7      752.88      792.17     34.16 o 
   5   6   7     2725.53     2771.86     73.60 o 
   6   6   7      308.37      285.00     35.22 o 
   7   6   7     1800.46     1691.70     74.90 o 
   8   6   7      659.79      686.25     58.33 o 
  -9   7   7      364.47      419.13     52.26 o 
  -8   7   7     2389.42     2629.11    115.38 o 
  -7   7   7      400.40      375.03     32.00 o 
  -6   7   7     1796.49     1962.81     66.16 o 
  -5   7   7      104.76      177.80     24.32 o 
  -4   7   7     1825.21     1798.60     51.73 o 
  -3   7   7     4920.43     4588.07     82.64 o 
  -2   7   7      547.97      576.72     29.97 o 
  -1   7   7    14549.63    14464.60    199.63 o 
   0   7   7      183.64      151.49     10.76 o 
   1   7   7     6753.48     6451.94    106.94 o 
   2   7   7     1590.23     1424.47     41.52 o 
   3   7   7     2166.67     2052.16     66.19 o 
   4   7   7     3876.05     3925.39     96.41 o 
   5   7   7      230.88      252.65     27.12 o 
   6   7   7     1185.98     1150.67     55.09 o 
   7   7   7      498.37      528.34     56.71 o 
   8   7   7      287.91      410.18     78.88 o 
  -9   8   7     2023.39     2088.03    115.06 o 
  -8   8   7       43.99       61.63     33.76 o 
  -7   8   7      589.77      530.56     38.98 o 
  -6   8   7      210.33      256.84     28.82 o 
  -5   8   7      273.44      388.92     81.60 o 
  -4   8   7      199.28      261.49     35.11 o 
  -3   8   7      478.26      471.03     32.72 o 
  -2   8   7     4306.10     4160.71     66.28 o 
  -1   8   7     1562.14     1507.30     31.88 o 
   0   8   7     1894.41     1801.76     42.91 o 
   1   8   7        1.84        1.31      9.09 o 
   2   8   7     1906.37     1880.27     47.78 o 
   3   8   7     1053.53     1001.02     39.95 o 
   4   8   7      248.18      268.30     26.81 o 
   5   8   7     2812.68     2934.70     89.26 o 
   6   8   7     1666.32     1691.14     75.07 o 
   7   8   7      324.56      290.84     45.54 o 
  -9   9   7      123.31      135.94     74.57 o 
  -8   9   7      659.56      714.33     49.10 o 
  -7   9   7       90.55      167.67     30.24 o 
  -6   9   7      231.18      338.62     33.84 o 
  -5   9   7      717.94      765.16     50.97 o 
  -4   9   7     2881.84     2936.96     79.08 o 
  -3   9   7     3370.79     3249.42     57.98 o 
  -2   9   7        0.54       12.97     10.35 o 
  -1   9   7     4081.62     3933.94     67.26 o 
   0   9   7     4840.82     4993.12    101.37 o 
   1   9   7       70.62       81.35     16.66 o 
   2   9   7      562.65      540.81     29.38 o 
   3   9   7     1007.19     1075.35     51.75 o 
   4   9   7      777.64      864.99     48.10 o 
   5   9   7       39.59       42.57     22.82 o 
   6   9   7     1004.93     1040.84     61.64 o 
   7   9   7      118.77      115.32     62.37 o 
  -8  10   7       48.67      123.23     34.08 o 
  -7  10   7      116.14      120.42     29.05 o 
  -6  10   7      122.18      155.68     26.93 o 
  -5  10   7      126.98      161.66     29.83 o 
  -4  10   7      204.19      188.40     21.41 o 
  -3  10   7      461.15      434.63     19.80 o 
  -2  10   7     2714.70     2656.43     52.42 o 
  -1  10   7     1271.83     1245.60     33.47 o 
   0  10   7      325.89      354.41     17.71 o 
   1  10   7      152.49      148.89     25.19 o 
   2  10   7     1564.04     1580.86     54.89 o 
   3  10   7       47.04       40.25     29.84 o 
   4  10   7      169.62      191.67     25.28 o 
   5  10   7      554.95      633.47     70.90 o 
   6  10   7        8.73       59.46     31.56 o 
   7  10   7       32.38       56.05     31.39 o 
  -8  11   7       54.58       65.80     27.81 o 
  -7  11   7        0.30      -13.04     32.61 o 
  -6  11   7      246.76      209.34     50.45 o 
  -5  11   7       29.42       34.51     22.93 o 
  -4  11   7       73.30       62.09     16.23 o 
  -3  11   7       22.41        2.31     17.12 o 
  -2  11   7      149.51      150.53     15.96 o 
  -1  11   7       89.80       67.66     13.82 o 
   0  11   7      128.38      152.79     16.69 o 
   1  11   7        1.05        3.78     20.82 o 
   2  11   7       48.17       82.58     22.13 o 
   3  11   7       56.35       96.22     23.67 o 
   4  11   7      530.21      519.37     37.51 o 
   5  11   7       72.03       94.22     26.33 o 
   6  11   7        9.16       -4.39     28.64 o 
   7  11   7       31.14       12.23     37.99 o 
  -8  12   7        6.41      -19.27     44.30 o 
  -7  12   7      136.68      150.58     31.35 o 
  -6  12   7       17.27        4.41     34.97 o 
  -5  12   7      509.22      525.72     28.96 o 
  -4  12   7      401.47      428.79     28.13 o 
  -3  12   7      218.96      197.13     19.05 o 
  -2  12   7      165.36      185.63     17.39 o 
  -1  12   7       26.07       47.93     15.86 o 
   0  12   7       23.73       34.10     19.47 o 
   1  12   7       77.90      114.86     24.37 o 
   2  12   7      234.02      213.10     28.84 o 
   3  12   7      119.22      133.14     36.76 o 
   4  12   7      177.83      261.58     31.34 o 
   5  12   7      333.48      422.23    109.53 o 
   6  12   7       13.36       -3.42     46.58 o 
  -7  13   7      248.62      226.92     50.64 o 
  -6  13   7        9.62      -27.31     27.31 o 
  -5  13   7      148.10      143.92     31.24 o 
  -4  13   7       40.96       38.87     18.51 o 
  -3  13   7      844.32      725.16     29.99 o 
  -2  13   7      144.33      125.20     18.98 o 
  -1  13   7     1319.74     1257.00     67.04 o 
   0  13   7      752.22      630.09     30.22 o 
   1  13   7      302.43      279.09     21.71 o 
   2  13   7      650.63      595.58     59.96 o 
   3  13   7      415.51      385.27     40.21 o 
   4  13   7      677.72      695.16     55.28 o 
   5  13   7       26.94       12.82     29.75 o 
   6  13   7      196.34      181.98     42.09 o 
  -7  14   7      352.07      412.73     63.31 o 
  -6  14   7      305.54      449.36     51.52 o 
  -5  14   7      269.04      228.16     36.57 o 
  -4  14   7      500.39      504.55     46.92 o 
  -3  14   7      481.02      456.74     33.28 o 
  -2  14   7     2848.92     2717.39     89.96 o 
  -1  14   7      495.79      431.42     26.73 o 
   0  14   7      800.20      820.14     44.67 o 
   1  14   7      145.79      185.76     28.61 o 
   2  14   7     1807.31     1831.72     67.33 o 
   3  14   7      744.13      657.02     43.41 o 
   4  14   7      194.53      230.47     42.45 o 
   5  14   7     1825.65     1728.49     95.14 o 
  -6  15   7      793.73      732.83     56.92 o 
  -5  15   7      177.37      272.19     49.90 o 
  -4  15   7     1845.86     1784.37     94.67 o 
  -3  15   7     3597.12     3500.01    106.55 o 
  -2  15   7        0.06       -4.66     16.47 o 
  -1  15   7     4388.27     4004.23     96.86 o 
   0  15   7     1164.75      978.76     48.85 o 
   1  15   7     1009.44      952.19     48.24 o 
   2  15   7       97.72      173.48     42.34 o 
   3  15   7     1301.65     1176.95     64.02 o 
   4  15   7     2088.25     1940.20    103.29 o 
   5  15   7       60.92       53.78     38.25 o 
  -6  16   7      188.02      205.69     37.55 o 
  -5  16   7      723.52      840.33     62.66 o 
  -4  16   7      215.21      252.40     57.02 o 
  -3  16   7      739.14      601.30     52.94 o 
  -2  16   7     4427.69     4127.63    127.21 o 
  -1  16   7      319.85      296.49     24.76 o 
   0  16   7     2110.07     1931.70     79.00 o 
   1  16   7      560.45      568.17     42.62 o 
   2  16   7      647.68      703.59     56.71 o 
   3  16   7     1380.82     1425.47     92.25 o 
   4  16   7       22.66       10.84     31.79 o 
  -5  17   7      231.08      241.49     49.69 o 
  -4  17   7      732.49      775.06     85.76 o 
  -3  17   7     1877.66     1865.24     94.27 o 
  -2  17   7       29.62       42.06     26.79 o 
  -1  17   7     1973.05     1931.28    109.29 o 
   0  17   7      165.04      176.41     40.62 o 
   1  17   7      811.31      754.13     49.06 o 
   2  17   7      496.91      842.08    179.47 o 
   3  17   7      525.03      665.39     97.88 o 
  -4  18   7      771.10      829.18     66.14 o 
  -3  18   7       82.71       24.57     31.20 o 
  -2  18   7     1431.75     1202.01     65.94 o 
  -1  18   7        9.35       28.37     33.64 o 
   0  18   7     1838.70     1939.22     95.90 o 
   1  18   7      315.78      380.97     48.08 o 
   2  18   7      696.86      694.52    106.30 o 
  -2  19   7       23.40       48.42    103.43 o 
  -1  19   7      643.39      647.64     63.88 o 
   0  19   7       25.73      -28.78     39.02 o 
 -10   0   8     2156.65     2242.78    173.19 o 
  -9   0   8      321.58      462.11     85.44 o 
  -8   0   8     1382.81     1360.67    104.16 o 
  -7   0   8     4499.04     4565.63    200.26 o 
  -6   0   8       55.87      118.38     35.83 o 
  -5   0   8     3023.02     3010.01    114.87 o 
  -4   0   8      322.62      334.46     35.88 o 
  -3   0   8    21358.77    20992.38    386.15 o 
  -2   0   8    15250.01    14527.17    488.83 o 
  -1   0   8     5122.16     5156.51    117.55 o 
   0   0   8    14723.23    14308.54    494.40 o 
   1   0   8       57.21      162.82     28.31 o 
   2   0   8     7118.35     7365.47    186.17 o 
   3   0   8      173.39      218.13     14.76 o 
   4   0   8     9402.03     9439.50    189.22 o 
   5   0   8      886.16      939.84     55.31 o 
   6   0   8      502.59      493.70     36.55 o 
   7   0   8        3.51      -10.97     47.37 o 
   8   0   8      149.36      176.88     54.22 o 
 -10   1   8       29.40       77.81     49.57 o 
  -9   1   8     2374.81     2554.91    131.85 o 
  -8   1   8     1846.90     1805.84     92.93 o 
  -7   1   8      585.09      574.51     53.92 o 
  -6   1   8      652.53      725.17     44.34 o 
  -5   1   8     3635.80     3797.77    107.70 o 
  -4   1   8     4796.30     4263.97    115.74 o 
  -3   1   8      539.83      528.00     40.87 o 
  -2   1   8     3237.59     2942.93     42.69 o 
  -1   1   8     2728.37     2485.13     41.00 o 
   0   1   8     1748.46     1740.39     30.33 o 
   1   1   8     3909.79     3825.12     53.35 o 
   2   1   8      396.79      353.80     10.96 o 
   3   1   8     6359.88     6018.12     99.23 o 
   4   1   8     2540.68     2388.27     45.51 o 
   5   1   8     1327.67     1382.86     36.88 o 
   6   1   8     3204.11     3082.32    149.90 o 
   7   1   8       23.27       37.92     36.10 o 
   8   1   8      233.88      201.23     42.58 o 
 -10   2   8     1193.36     1258.90    138.74 o 
  -9   2   8      250.05      191.67     42.10 o 
  -8   2   8      686.44      637.98     61.96 o 
  -7   2   8     2611.60     2567.93    102.66 o 
  -6   2   8      131.70      135.01     26.45 o 
  -5   2   8     3421.83     3291.07     86.27 o 
  -4   2   8       12.60       30.85     19.27 o 
  -3   2   8     4444.08     4241.21     90.29 o 
  -2   2   8     6996.82     7218.53     94.98 o 
  -1   2   8      121.45      103.64     20.92 o 
   0   2   8     6679.38     6795.65    102.42 o 
   1   2   8       36.01       27.55      9.38 o 
   2   2   8     7081.11     7086.99    101.52 o 
   3   2   8      225.69      234.58     25.74 o 
   4   2   8     7178.18     6638.67    186.88 o 
   5   2   8     1721.70     1707.36     50.53 o 
   6   2   8      901.37      845.46     42.64 o 
   7   2   8     1207.70     1183.33     57.75 o 
   8   2   8        1.62      -25.43     42.53 o 
 -10   3   8       31.15      156.37     47.11 o 
  -9   3   8      791.89      911.69     69.49 o 
  -8   3   8      364.75      344.79     45.59 o 
  -7   3   8     1213.24     1123.19     70.83 o 
  -6   3   8     2063.26     1987.82     54.58 o 
  -5   3   8     1348.36     1334.96     37.69 o 
  -4   3   8     1758.64     1815.46     45.71 o 
  -3   3   8     1318.72     1302.62     24.65 o 
  -2   3   8     2053.90     2024.46     33.44 o 
  -1   3   8     7535.51     7512.37     97.80 o 
   0   3   8      291.39      296.68     49.09 o 
   1   3   8     3168.97     3179.66     58.82 o 
   2   3   8      117.11      153.98     14.01 o 
   3   3   8     1417.01     1387.09     33.14 o 
   4   3   8      251.05      237.60     23.27 o 
   5   3   8      440.05      434.33     23.87 o 
   6   3   8      659.35      666.36     61.17 o 
   7   3   8       36.43       32.71     25.17 o 
   8   3   8      324.55      305.13     43.97 o 
 -10   4   8       79.59      105.31     42.64 o 
  -9   4   8        8.91      -21.55     30.30 o 
  -8   4   8        2.26       41.88     48.91 o 
  -7   4   8      277.95      347.71     45.47 o 
  -6   4   8      381.42      407.23     27.42 o 
  -5   4   8      909.64      829.71     43.58 o 
  -4   4   8       22.19        3.01     13.25 o 
  -3   4   8       17.79       45.90     14.44 o 
  -2   4   8        3.70       10.47      7.74 o 
  -1   4   8     4595.13     4339.13     54.80 o 
   0   4   8     1493.43     1360.83     33.91 o 
   1   4   8      476.04      449.62     16.87 o 
   2   4   8     5793.89     5908.83     90.03 o 
   3   4   8     1105.72     1091.57     28.05 o 
   4   4   8      411.86      355.82     20.71 o 
   5   4   8      109.06      123.29     18.38 o 
   6   4   8      209.98      223.82     32.62 o 
   7   4   8      122.46      143.96     33.57 o 
   8   4   8        0.35      -27.70     54.73 o 
  -9   5   8        4.71      124.93    137.16 o 
  -8   5   8      111.81      159.63     46.38 o 
  -7   5   8      218.08      239.81     32.15 o 
  -6   5   8      375.32      360.91     29.04 o 
  -5   5   8     1234.76     1216.58     40.73 o 
  -4   5   8      496.73      517.10     26.62 o 
  -3   5   8      234.41      222.12     11.49 o 
  -2   5   8      105.44      106.73     24.24 o 
  -1   5   8     1290.93     1227.35     23.26 o 
   0   5   8       83.88      109.07     20.67 o 
   1   5   8       82.82       94.63     11.65 o 
   2   5   8       42.51       52.99     15.35 o 
   3   5   8       21.47        0.87     10.99 o 
   4   5   8      706.12      622.29     24.93 o 
   5   5   8       47.58       61.40     18.83 o 
   6   5   8       12.80       41.48     26.94 o 
   7   5   8      151.84      157.82     66.91 o 
   8   5   8      738.76      764.65     65.93 o 
  -9   6   8       10.85       50.93     34.16 o 
  -8   6   8       44.35       51.91     50.71 o 
  -7   6   8      572.95      616.98     39.05 o 
  -6   6   8      139.62      166.12     23.73 o 
  -5   6   8      461.82      444.61     29.16 o 
  -4   6   8      417.05      457.76     41.56 o 
  -3   6   8       73.66       72.67     17.79 o 
  -2   6   8     3731.58     3463.18     51.78 o 
  -1   6   8      286.25      304.74     17.77 o 
   0   6   8      295.15      343.62     20.71 o 
   1   6   8      171.13      214.45     18.34 o 
   2   6   8      103.18       83.83     12.03 o 
   3   6   8      108.34      130.52     14.09 o 
   4   6   8      844.19      807.89     52.53 o 
   5   6   8      384.42      372.27     28.36 o 
   6   6   8       12.00       15.02     23.16 o 
   7   6   8       33.32       57.90     25.83 o 
   8   6   8       23.14       11.85     53.06 o 
  -9   7   8      647.52      750.26     63.71 o 
  -8   7   8      874.20     1115.27     88.23 o 
  -7   7   8      176.44      195.94     39.38 o 
  -6   7   8      157.88      183.68     25.88 o 
  -5   7   8     1077.38     1219.33     46.75 o 
  -4   7   8      243.05      284.98     56.76 o 
  -3   7   8      464.27      426.50     30.11 o 
  -2   7   8      251.98      241.85     13.62 o 
  -1   7   8     1602.84     1500.82     29.31 o 
   0   7   8       16.94       16.95     16.88 o 
   1   7   8        0.57       39.28     23.03 o 
   2   7   8       31.16       27.05     10.07 o 
   3   7   8     1628.46     1579.85     71.75 o 
   4   7   8     1348.81     1335.77     47.19 o 
   5   7   8      203.58      220.43     28.55 o 
   6   7   8     1423.23     1463.00     72.15 o 
   7   7   8      293.37      297.31     36.04 o 
  -9   8   8       10.79      -38.21     38.21 o 
  -8   8   8      188.55      219.78     50.39 o 
  -7   8   8      432.55      413.23     41.54 o 
  -6   8   8      111.91      134.78     25.89 o 
  -5   8   8     1237.97     1347.56     69.98 o 
  -4   8   8        0.54      -17.51     17.51 o 
  -3   8   8     3069.36     3056.55     58.38 o 
  -2   8   8     3258.70     3338.10     56.32 o 
  -1   8   8      719.45      752.18     21.91 o 
   0   8   8     1296.47     1292.75     40.93 o 
   1   8   8        3.72        6.34     10.08 o 
   2   8   8     1461.97     1330.21     49.88 o 
   3   8   8       18.40       -2.68     16.48 o 
   4   8   8     1182.64     1232.62     97.12 o 
   5   8   8      131.16      279.77     41.67 o 
   6   8   8       84.58      125.17     38.98 o 
   7   8   8      185.75      149.30     31.52 o 
  -9   9   8      746.54      896.51     87.52 o 
  -8   9   8      159.34      174.24     73.66 o 
  -7   9   8     1009.67     1031.11     56.18 o 
  -6   9   8      960.73     1004.50     57.26 o 
  -5   9   8      764.05      699.90     36.27 o 
  -4   9   8     1544.48     1496.59     75.91 o 
  -3   9   8      169.25      209.99     19.87 o 
  -2   9   8     1628.52     1568.06     44.45 o 
  -1   9   8      203.21      171.45     27.83 o 
   0   9   8      626.61      627.22     37.49 o 
   1   9   8      685.95      667.44     39.80 o 
   2   9   8        0.18      -14.02     16.57 o 
   3   9   8     1388.44     1424.90     51.53 o 
   4   9   8        8.06      -11.93     19.75 o 
   5   9   8     1373.59     1372.71     56.57 o 
   6   9   8      821.68      888.79     55.84 o 
   7   9   8      122.76      189.23     38.80 o 
  -8  10   8      744.23      950.14     73.01 o 
  -7  10   8     1170.48     1144.69     65.63 o 
  -6  10   8      321.32      331.02     37.04 o 
  -5  10   8     1489.00     1547.86     60.54 o 
  -4  10   8      127.46      166.28     27.11 o 
  -3  10   8      886.05      950.37     28.74 o 
  -2  10   8       64.67       84.63     18.89 o 
  -1  10   8     2818.25     2650.63     57.01 o 
   0  10   8     2151.45     2110.44     65.63 o 
   1  10   8      439.95      499.97     32.00 o 
   2  10   8     7030.52     6741.86    160.45 o 
   3  10   8      447.84      503.92     48.56 o 
   4  10   8     1567.85     1504.57     57.25 o 
   5  10   8      544.41      517.85     36.22 o 
   6  10   8      316.56      360.20     43.83 o 
   7  10   8      759.49      731.39     62.99 o 
  -8  11   8      234.11      189.76    100.33 o 
  -7  11   8     2241.96     2379.73     93.90 o 
  -6  11   8     4065.52     4048.75    137.60 o 
  -5  11   8        8.41       16.49     25.95 o 
  -4  11   8     3089.25     3078.22     76.58 o 
  -3  11   8      708.35      674.96     24.59 o 
  -2  11   8     2114.14     2016.98     46.52 o 
  -1  11   8     1794.10     1726.38     43.83 o 
   0  11   8     1532.13     1416.06     63.09 o 
   1  11   8    11119.75    10973.30    246.77 o 
   2  11   8      349.15      399.53     30.01 o 
   3  11   8     1487.42     1484.96     63.37 o 
   4  11   8      127.19      120.40     28.81 o 
   5  11   8      719.80      762.11     45.81 o 
   6  11   8      977.81     1004.55     67.84 o 
  -8  12   8      831.63      966.20     73.45 o 
  -7  12   8      590.98      648.38     49.43 o 
  -6  12   8      656.98      631.84     65.15 o 
  -5  12   8     4656.41     4538.50    116.95 o 
  -4  12   8      661.23      561.66     44.81 o 
  -3  12   8     3268.99     3173.85     70.12 o 
  -2  12   8      777.47      765.16     32.35 o 
  -1  12   8     2825.51     2789.62     64.02 o 
   0  12   8     7413.83     7026.68    169.38 o 
   1  12   8      297.43      279.98     26.71 o 
   2  12   8     8156.83     8111.47    202.65 o 
   3  12   8       24.60       14.64     30.11 o 
   4  12   8     1270.61     1262.84     62.41 o 
   5  12   8      166.88      228.55     41.38 o 
   6  12   8     1031.78     1051.71     70.49 o 
  -7  13   8     1225.21     1236.79     74.84 o 
  -6  13   8     2033.89     2168.64     95.09 o 
  -5  13   8       46.01       12.80     24.47 o 
  -4  13   8     1351.32     1334.49    102.19 o 
  -3  13   8      334.16      303.69     22.41 o 
  -2  13   8     1460.32     1488.89     56.80 o 
  -1  13   8      889.70      814.22     52.31 o 
   0  13   8      977.84      951.00     33.42 o 
   1  13   8     4091.24     4054.43    116.48 o 
   2  13   8        0.80        2.44     24.16 o 
   3  13   8     1848.75     1767.84     69.52 o 
   4  13   8       11.76       -8.49     22.28 o 
   5  13   8      567.46      591.93     53.26 o 
  -7  14   8      403.49      371.75     46.69 o 
  -6  14   8      353.11      401.46     40.97 o 
  -5  14   8     1548.64     1776.14     83.08 o 
  -4  14   8       88.95       82.88     28.47 o 
  -3  14   8      237.58      234.86     23.37 o 
  -2  14   8        3.26       17.02     22.33 o 
  -1  14   8      791.54      763.80     40.15 o 
   0  14   8      763.46      841.96     65.05 o 
   1  14   8        1.92       -0.52     28.77 o 
   2  14   8     1505.55     1506.80     62.70 o 
   3  14   8      246.28      243.33     36.84 o 
   4  14   8      632.74      709.56     49.37 o 
   5  14   8        7.76       27.16     36.62 o 
  -6  15   8      100.99      120.99     41.00 o 
  -5  15   8       29.73       46.69     33.38 o 
  -4  15   8      137.14      153.16     40.40 o 
  -3  15   8      198.53      215.98     36.24 o 
  -2  15   8      697.27      648.51     52.07 o 
  -1  15   8      377.52      367.76     51.92 o 
   0  15   8       52.90       98.72     25.16 o 
   1  15   8      253.52      309.25     32.97 o 
   2  15   8       24.97       -0.76     28.52 o 
   3  15   8      723.46      753.35     58.74 o 
   4  15   8       70.27      109.07     38.78 o 
  -5  16   8       21.86       38.57     31.63 o 
  -4  16   8       75.26       98.26     39.06 o 
  -3  16   8       52.73       94.03     35.04 o 
  -2  16   8       50.89       26.00     24.62 o 
  -1  16   8      116.66       89.56     30.69 o 
   0  16   8        0.55      -13.94     19.64 o 
   1  16   8        0.12       21.57     24.89 o 
   2  16   8       41.37       -6.25     25.12 o 
   3  16   8      152.16      187.04     39.23 o 
   4  16   8      100.37      102.21     44.17 o 
  -5  17   8       20.23       31.73     37.18 o 
  -4  17   8       97.07       57.50     37.72 o 
  -3  17   8       38.78       42.38     44.25 o 
  -2  17   8      117.59      131.44     36.41 o 
  -1  17   8       25.36       52.86     44.33 o 
   0  17   8      184.35      130.78     28.27 o 
   1  17   8      447.74      482.50     88.82 o 
   2  17   8      290.67      283.09     69.80 o 
   3  17   8        0.04       23.14     44.16 o 
  -3  18   8       40.58      -61.43     61.43 o 
  -2  18   8       14.57      103.87     52.48 o 
  -1  18   8      637.90      573.92     53.32 o 
   0  18   8      196.21      200.38     54.40 o 
   1  18   8        2.03      -24.83     40.24 o 
 -10   1   9        6.04      -55.27     55.27 o 
  -9   1   9      262.26      282.36     44.47 o 
  -8   1   9      113.20      123.25     34.04 o 
  -7   1   9     1382.41     1406.41     71.24 o 
  -6   1   9      388.74      366.11     44.85 o 
  -5   1   9     1798.04     1784.90     62.48 o 
  -4   1   9     4772.61     4577.84    126.62 o 
  -3   1   9       48.95       61.78      9.69 o 
  -2   1   9      840.30      825.57     27.54 o 
  -1   1   9      570.76      593.00     17.58 o 
   0   1   9      132.52       89.23      6.49 o 
   1   1   9      625.57      679.87     17.83 o 
   2   1   9      391.27      464.10     17.98 o 
   3   1   9      238.03      236.96     31.90 o 
   4   1   9       98.91       91.04     14.69 o 
   5   1   9       94.68      148.59     17.11 o 
   6   1   9        0.78      -29.47     44.85 o 
   7   1   9      964.27      930.11     93.45 o 
   8   1   9      134.14      209.78     55.84 o 
 -10   2   9      145.05      204.48     95.24 o 
  -9   2   9      414.57      447.25    170.27 o 
  -8   2   9     1915.77     2045.35     93.62 o 
  -7   2   9        0.46       -7.52     23.19 o 
  -6   2   9     4121.18     4144.65    150.86 o 
  -5   2   9     3637.21     3498.51    146.19 o 
  -4   2   9       59.63       90.19     15.71 o 
  -3   2   9      181.84      188.60     15.14 o 
  -2   2   9     1327.38     1396.21     26.58 o 
  -1   2   9     2832.04     2673.86     40.02 o 
   0   2   9       29.84       25.05      6.06 o 
   1   2   9     8657.41     8810.06    125.46 o 
   2   2   9     4893.70     4885.85     76.90 o 
   3   2   9      112.30      177.77     34.02 o 
   4   2   9       79.84       83.92     15.05 o 
   5   2   9      223.01      248.94     23.31 o 
   6   2   9     1616.89     1674.57     57.00 o 
   7   2   9      411.93      570.36    154.59 o 
   8   2   9       85.35       74.06     44.24 o 
 -10   3   9      124.06      116.72     44.53 o 
  -9   3   9      174.95      199.15     43.41 o 
  -8   3   9      188.71      273.02     40.02 o 
  -7   3   9     1206.91     1227.78     65.68 o 
  -6   3   9      483.73      491.50     57.02 o 
  -5   3   9     1719.20     1771.37     73.34 o 
  -4   3   9     2913.81     2821.27     61.81 o 
  -3   3   9      591.08      546.61     16.73 o 
  -2   3   9     6291.46     6467.11     91.33 o 
  -1   3   9       68.27       99.81      8.76 o 
   0   3   9    11346.01    11335.98    182.41 o 
   1   3   9    11646.20    12039.05    175.63 o 
   2   3   9      499.87      508.02     20.09 o 
   3   3   9     1980.64     2173.33     46.13 o 
   4   3   9      162.38      188.92     26.77 o 
   5   3   9      713.61      742.18     30.66 o 
   6   3   9      229.65      200.00     24.84 o 
   7   3   9     1790.28     1832.59    112.66 o 
   8   3   9      255.57      285.84     53.09 o 
  -9   4   9      986.70      936.47    126.27 o 
  -8   4   9     2035.72     2024.87    101.62 o 
  -7   4   9        4.80       31.10     34.31 o 
  -6   4   9     4454.31     4619.58    167.96 o 
  -5   4   9     2955.46     2943.68     72.25 o 
  -4   4   9      132.32      123.36     30.73 o 
  -3   4   9     1388.47     1262.94     38.84 o 
  -2   4   9      367.79      327.33     16.44 o 
  -1   4   9     2056.52     1971.91     31.93 o 
   0   4   9       81.11       94.58     13.87 o 
   1   4   9     6707.95     6832.56    104.01 o 
   2   4   9     4917.34     5019.52     82.17 o 
   3   4   9      343.13      355.84     19.87 o 
   4   4   9      805.43      754.11     27.91 o 
   5   4   9      261.94      285.51     26.36 o 
   6   4   9     3359.87     3335.14     95.21 o 
   7   4   9      237.52      243.87     53.85 o 
  -9   5   9      383.04      377.74     52.57 o 
  -8   5   9      771.10      791.78     61.21 o 
  -7   5   9     2494.00     2663.92    110.22 o 
  -6   5   9     1069.20     1068.32     54.94 o 
  -5   5   9     2058.69     2154.64     59.72 o 
  -4   5   9     4606.67     4650.89    100.69 o 
  -3   5   9      255.25      266.34     29.43 o 
  -2   5   9     7906.00     7775.74    122.92 o 
  -1   5   9       18.93       37.06      9.23 o 
   0   5   9     7655.24     7771.94    138.24 o 
   1   5   9     6666.68     6783.10    109.58 o 
   2   5   9     2639.24     2633.03     51.04 o 
   3   5   9     3300.72     3170.41     62.84 o 
   4   5   9     2189.58     2036.05     48.45 o 
   5   5   9     3387.98     3271.16     86.05 o 
   6   5   9        0.25       27.64     22.61 o 
   7   5   9     2597.70     2498.17    113.99 o 
  -9   6   9      346.79      431.95     81.79 o 
  -8   6   9      987.77      966.44     66.47 o 
  -7   6   9        4.58       24.67     23.98 o 
  -6   6   9     2795.92     2856.95     85.02 o 
  -5   6   9       14.49       24.94     17.74 o 
  -4   6   9     3050.10     2900.12     75.41 o 
  -3   6   9     4311.14     4066.62     80.58 o 
  -2   6   9       59.92       89.59     20.40 o 
  -1   6   9     7548.04     7118.44    167.67 o 
   0   6   9       54.72       79.24     17.70 o 
   1   6   9     4174.36     4196.50     71.53 o 
   2   6   9     1575.12     1522.26     49.25 o 
   3   6   9     1421.43     1377.14     35.46 o 
   4   6   9     3286.29     3269.81     86.77 o 
   5   6   9       20.43       42.66     23.48 o 
   6   6   9     2006.91     1981.56     68.76 o 
   7   6   9      271.86      255.81     37.77 o 
  -9   7   9      996.26     1073.80     89.23 o 
  -8   7   9       36.20       35.83     56.83 o 
  -7   7   9     1454.54     1384.03     62.11 o 
  -6   7   9      599.18      622.29     37.38 o 
  -5   7   9     1343.90     1416.08     50.33 o 
  -4   7   9      283.69      280.64     28.29 o 
  -3   7   9      463.18      426.66     17.60 o 
  -2   7   9     3771.70     3735.45     61.10 o 
  -1   7   9      127.87      161.71     13.69 o 
   0   7   9     4290.21     4375.35     92.62 o 
   1   7   9      259.19      307.88     21.63 o 
   2   7   9     1887.84     1806.42     49.20 o 
   3   7   9     3641.30     3440.93    131.28 o 
   4   7   9      207.84      245.01     41.83 o 
   5   7   9     2681.47     2841.40     86.17 o 
   6   7   9       86.27      201.50     43.30 o 
   7   7   9      739.34      681.12     51.52 o 
  -9   8   9      207.09      124.43     52.01 o 
  -8   8   9     1448.21     1595.52     96.45 o 
  -7   8   9        1.07      -24.06     24.06 o 
  -6   8   9     1485.68     1440.20     73.39 o 
  -5   8   9       21.07       56.14     53.23 o 
  -4   8   9     5594.07     5590.48    137.13 o 
  -3   8   9     5495.74     5444.11     88.99 o 
  -2   8   9       78.25       97.18     12.30 o 
  -1   8   9     5216.03     5226.48    141.31 o 
   0   8   9      886.47      886.32     35.61 o 
   1   8   9      129.85      156.76     14.86 o 
   2   8   9        8.34        7.33     15.23 o 
   3   8   9     1289.33     1213.08     50.44 o 
   4   8   9     1963.86     1956.15     63.92 o 
   5   8   9       82.48       88.38     24.25 o 
   6   8   9      743.91      728.75     61.20 o 
   7   8   9       70.87       77.71     35.32 o 
  -9   9   9      828.10      776.76    128.46 o 
  -8   9   9       14.81       -8.14     31.10 o 
  -7   9   9       37.93       50.71     25.10 o 
  -6   9   9       58.08       75.97     23.63 o 
  -5   9   9      393.12      365.21     31.75 o 
  -4   9   9      861.00      920.93     40.41 o 
  -3   9   9      756.86      700.55     24.69 o 
  -2   9   9     1839.01     1766.95     38.37 o 
  -1   9   9       18.98       25.43     13.97 o 
   0   9   9       66.26       76.29     18.30 o 
   1   9   9      164.94      165.38     17.91 o 
   2   9   9     3907.08     4015.82     99.09 o 
   3   9   9     2815.59     2792.85     82.74 o 
   4   9   9      160.63      171.38     27.32 o 
   5   9   9     1755.89     1940.41     73.64 o 
   6   9   9      131.98      204.01     41.59 o 
   7   9   9       50.85      106.24     55.87 o 
  -8  10   9       96.45      160.67     84.92 o 
  -7  10   9       21.22       43.80     26.63 o 
  -6  10   9       75.43       56.66     24.94 o 
  -5  10   9       42.64       49.24     22.74 o 
  -4  10   9       85.17      107.21     18.58 o 
  -3  10   9      617.84      595.52     25.94 o 
  -2  10   9      102.37      131.91     22.19 o 
  -1  10   9      773.83      742.67     26.09 o 
   0  10   9        0.58       52.70     41.14 o 
   1  10   9        7.37      -20.81     20.81 o 
   2  10   9      545.97      549.99     33.56 o 
   3  10   9      906.75      903.98     44.06 o 
   4  10   9      405.19      459.40     65.00 o 
   5  10   9      125.17      132.16     29.72 o 
   6  10   9        1.19      -13.75     30.21 o 
  -8  11   9       27.84       13.34     32.32 o 
  -7  11   9        9.42       32.33     26.56 o 
  -6  11   9       74.85       61.85     33.50 o 
  -5  11   9       77.38      132.46     21.07 o 
  -4  11   9       20.26        2.17     14.63 o 
  -3  11   9       73.08       75.93     17.10 o 
  -2  11   9      305.01      305.40     21.36 o 
  -1  11   9       59.49       54.52     14.66 o 
   0  11   9      296.89      306.48     25.05 o 
   1  11   9      858.00      875.37     41.08 o 
   2  11   9        2.07        8.86     18.89 o 
   3  11   9        5.67        4.77     19.11 o 
   4  11   9        2.10       54.43     24.11 o 
   5  11   9        7.12       11.01     25.48 o 
   6  11   9       46.13       66.41     38.56 o 
  -7  12   9        0.68      -29.44     29.91 o 
  -6  12   9       78.84       54.83     29.11 o 
  -5  12   9        0.57       38.30     19.27 o 
  -4  12   9      110.29      131.15     23.28 o 
  -3  12   9      386.88      306.17     21.22 o 
  -2  12   9      152.29      152.26     16.99 o 
  -1  12   9        2.72        3.40     19.79 o 
   0  12   9      212.81      299.17     36.59 o 
   1  12   9       12.89       41.52     21.68 o 
   2  12   9       80.10      165.31     40.54 o 
   3  12   9      232.67      269.66     42.53 o 
   4  12   9      198.57      220.46     29.52 o 
   5  12   9        2.28       30.35     25.63 o 
  -7  13   9      205.97      210.28     44.31 o 
  -6  13   9       12.36        3.73     29.82 o 
  -5  13   9      361.04      394.54     60.85 o 
  -4  13   9      280.94      250.09     34.05 o 
  -3  13   9      156.59      187.42     20.13 o 
  -2  13   9     1240.22     1110.84     38.21 o 
  -1  13   9       15.57      -14.60     14.63 o 
   0  13   9      763.37      734.61     41.42 o 
   1  13   9       51.86       34.93     20.83 o 
   2  13   9     1207.94     1249.44     56.77 o 
   3  13   9     1130.74      967.36     55.18 o 
   4  13   9      122.62      108.33     34.11 o 
   5  13   9      504.21      453.22     63.51 o 
  -7  14   9       55.60      101.22     45.92 o 
  -6  14   9      313.44      338.86     45.09 o 
  -5  14   9        3.96       37.97     28.86 o 
  -4  14   9     1748.05     1845.65    105.89 o 
  -3  14   9     2259.86     2151.91     61.57 o 
  -2  14   9      210.18      231.89     23.15 o 
  -1  14   9     2976.45     2756.20     81.67 o 
   0  14   9      311.03      369.33     32.84 o 
   1  14   9      611.97      628.56     45.56 o 
   2  14   9      266.13      206.16     36.40 o 
   3  14   9     1194.05     1127.52     74.04 o 
   4  14   9     1531.11     1580.12     76.32 o 
  -6  15   9        0.46      -18.45     30.56 o 
  -5  15   9     1284.72     1320.17     79.71 o 
  -4  15   9      546.87      567.27     53.08 o 
  -3  15   9      412.10      431.08     78.29 o 
  -2  15   9     3025.22     2748.26    109.91 o 
  -1  15   9      180.71      222.28     30.15 o 
   0  15   9      444.20      422.04     35.08 o 
   1  15   9        0.27       24.61     22.33 o 
   2  15   9     1790.20     1724.92     71.39 o 
   3  15   9     1532.54     1455.15     73.69 o 
   4  15   9      275.10      346.35     39.81 o 
  -5  16   9       96.58       37.29     33.94 o 
  -4  16   9     1345.85     1173.67     75.45 o 
  -3  16   9     1949.51     1862.58     91.13 o 
  -2  16   9        1.09      -30.66     30.66 o 
  -1  16   9     2229.77     1962.67     94.55 o 
   0  16   9       54.86       63.71     24.85 o 
   1  16   9      519.10      543.93     42.54 o 
   2  16   9      281.68      352.08     44.68 o 
   3  16   9      571.20      602.90     49.04 o 
  -4  17   9      407.50      360.20     49.63 o 
  -3  17   9      537.59      486.67     69.09 o 
  -2  17   9     2494.68     2275.76    101.83 o 
  -1  17   9       15.51      -32.27     32.27 o 
   0  17   9     1102.86     1106.31     58.20 o 
   1  17   9       49.35        8.64     27.45 o 
   2  17   9      770.93      857.90     57.42 o 
  -3  18   9      468.23      502.88    138.83 o 
  -2  18   9      313.61      314.55     78.86 o 
  -1  18   9     1389.49     1290.52     82.39 o 
   0  18   9        3.17       16.87     32.65 o 
   1  18   9     1187.68     1143.14     85.97 o 
 -10   0  10      342.39      277.84     89.29 o 
  -9   0  10     1430.47     1544.67    119.73 o 
  -8   0  10      939.00     1072.66    109.20 o 
  -7   0  10      629.78      786.47     72.79 o 
  -6   0  10      334.25      395.13     46.83 o 
  -5   0  10     3844.78     3593.04    141.97 o 
  -4   0  10    10706.99     9979.74    500.41 o 
  -3   0  10     1163.28     1209.23     55.41 o 
  -2   0  10     9048.79     8328.82    310.74 o 
  -1   0  10     3698.81     3499.93     72.70 o 
   0   0  10     1289.75     1097.13     25.17 o 
   1   0  10     5643.22     6209.89    160.02 o 
   2   0  10       64.63      100.43     27.55 o 
   3   0  10    10071.31    10330.03    299.92 o 
   4   0  10      653.86      674.03     53.35 o 
   5   0  10     2605.56     2667.65    117.44 o 
   6   0  10      906.92      950.38     60.13 o 
   7   0  10       74.18       63.45     49.85 o 
 -10   1  10     2769.20     2800.32    157.49 o 
  -9   1  10      897.56     1095.74     72.73 o 
  -8   1  10     3419.28     3524.92    144.66 o 
  -7   1  10     3537.39     3548.86    132.78 o 
  -6   1  10     1526.79     1475.46     61.33 o 
  -5   1  10     2989.74     2848.25    156.33 o 
  -4   1  10      697.74      685.83     28.45 o 
  -3   1  10    11213.51    10736.21    154.96 o 
  -2   1  10     4583.88     4503.31     72.93 o 
  -1   1  10     2667.90     2361.54     40.57 o 
   0   1  10      545.61      479.75     12.67 o 
   1   1  10     2482.39     2373.40     63.38 o 
   2   1  10     6398.73     6197.76    116.37 o 
   3   1  10      264.80      306.85     25.58 o 
   4   1  10     4772.73     5012.04    122.75 o 
   5   1  10     1116.85     1150.46     48.82 o 
   6   1  10       31.76       61.22     29.29 o 
   7   1  10      273.88      327.81     47.02 o 
 -10   2  10       19.92       34.98     37.96 o 
  -9   2  10     1533.93     1567.18     97.41 o 
  -8   2  10      636.61      733.08     83.57 o 
  -7   2  10      970.97     1033.17     58.51 o 
  -6   2  10     1367.51     1581.52     68.90 o 
  -5   2  10     1438.97     1370.84     61.93 o 
  -4   2  10     6688.58     6569.35    190.65 o 
  -3   2  10     2013.84     2049.67     57.41 o 
  -2   2  10     3871.25     3825.86     58.80 o 
  -1   2  10     3778.12     3589.51     51.49 o 
   0   2  10      166.51      152.72     20.61 o 
   1   2  10     5092.38     5016.20     78.29 o 
   2   2  10       48.92       46.29     22.99 o 
   3   2  10     7504.56     7531.34    158.50 o 
   4   2  10       92.42       92.86     15.62 o 
   5   2  10     1318.25     1219.03     40.64 o 
   6   2  10      750.14      819.07     45.80 o 
   7   2  10       67.83      112.72     42.47 o 
  -9   3  10        5.64        9.55     31.17 o 
  -8   3  10      569.43      574.17     61.49 o 
  -7   3  10      715.67      749.40     56.91 o 
  -6   3  10      914.41      813.51     41.87 o 
  -5   3  10     1563.24     1531.24     91.37 o 
  -4   3  10       22.97       49.36      9.01 o 
  -3   3  10      119.95      111.25     11.86 o 
  -2   3  10     1878.27     1742.98     40.27 o 
  -1   3  10     1702.81     1552.46     46.60 o 
   0   3  10     4490.84     4608.72     72.95 o 
   1   3  10      776.75      762.51     22.73 o 
   2   3  10     5076.71     4928.68     87.29 o 
   3   3  10       74.24       80.51     13.95 o 
   4   3  10     1740.01     1680.68     45.91 o 
   5   3  10      513.89      534.86     28.81 o 
   6   3  10      256.81      350.73     43.86 o 
   7   3  10     1140.95     1214.06    122.43 o 
  -9   4  10      229.04      295.91     49.75 o 
  -8   4  10       58.93       71.22     43.67 o 
  -7   4  10        3.86        2.44     27.89 o 
  -6   4  10      882.42      895.99     39.70 o 
  -5   4  10        1.86        0.93     15.44 o 
  -4   4  10      113.56      161.89     20.26 o 
  -3   4  10      108.46      125.18     38.59 o 
  -2   4  10       23.40       35.71     17.88 o 
  -1   4  10     1661.76     1557.65     36.22 o 
   0   4  10      202.28      163.36     26.13 o 
   1   4  10     1455.54     1496.26     33.64 o 
   2   4  10      236.88      249.21     16.47 o 
   3   4  10      499.19      485.74     37.25 o 
   4   4  10      181.59      184.54     18.81 o 
   5   4  10      656.86      592.14     36.52 o 
   6   4  10      199.01      240.08     41.17 o 
   7   4  10      108.98       85.05     37.72 o 
  -9   5  10       35.63      -40.16     40.16 o 
  -8   5  10       45.46       49.97     36.86 o 
  -7   5  10      150.32      201.30     34.90 o 
  -6   5  10      815.85      836.18     40.41 o 
  -5   5  10      702.36      727.15     33.59 o 
  -4   5  10      147.06      119.20     28.44 o 
  -3   5  10       56.52       85.11     24.62 o 
  -2   5  10      827.51      747.80     24.40 o 
  -1   5  10     2401.23     2179.40     71.24 o 
   0   5  10     1180.03     1199.87     47.26 o 
   1   5  10        0.42        7.98     13.62 o 
   2   5  10       34.00       29.68     12.39 o 
   3   5  10        6.20        5.74     13.37 o 
   4   5  10      317.19      302.89     21.28 o 
   5   5  10      712.22      700.26     52.29 o 
   6   5  10      555.47      621.99     47.96 o 
   7   5  10      157.51      165.87     53.94 o 
  -9   6  10       15.75       28.94     53.77 o 
  -8   6  10      233.83      276.95     41.37 o 
  -7   6  10      528.11      524.58     39.45 o 
  -6   6  10      168.78      233.20     37.98 o 
  -5   6  10     1536.57     1641.05     57.95 o 
  -4   6  10     1147.30     1182.08     42.98 o 
  -3   6  10     1415.80     1425.89     35.50 o 
  -2   6  10      329.87      252.86     14.28 o 
  -1   6  10     2982.32     3098.06     67.50 o 
   0   6  10      194.19      184.22     21.04 o 
   1   6  10        1.56       13.93     17.15 o 
   2   6  10       20.83       55.74     28.14 o 
   3   6  10      526.92      533.80     25.02 o 
   4   6  10      103.71      134.44     18.15 o 
   5   6  10        1.89       14.54     21.74 o 
   6   6  10        0.14       -0.53     21.78 o 
   7   6  10       23.07       34.54     41.49 o 
  -9   7  10       29.94       73.68     37.76 o 
  -8   7  10      275.06      266.20     49.07 o 
  -7   7  10      564.26      543.51     40.93 o 
  -6   7  10      440.67      438.48     36.37 o 
  -5   7  10     1220.64     1104.66     55.74 o 
  -4   7  10      317.31      268.79     28.24 o 
  -3   7  10     2875.20     2793.68     94.95 o 
  -2   7  10     1907.07     1815.79     41.55 o 
  -1   7  10      601.12      564.80     22.01 o 
   0   7  10       23.29       52.13     15.52 o 
   1   7  10      104.39       99.87     14.86 o 
   2   7  10     1433.17     1377.33     36.25 o 
   3   7  10      176.66      171.63     17.79 o 
   4   7  10     1084.64     1044.09     48.23 o 
   5   7  10      304.77      313.53     30.14 o 
   6   7  10       20.78       -0.50     29.58 o 
   7   7  10       61.80       65.31     69.19 o 
  -9   8  10     1018.35      974.18     78.11 o 
  -8   8  10      348.72      414.06     55.60 o 
  -7   8  10       76.02       70.87     27.00 o 
  -6   8  10      210.65      315.69     50.09 o 
  -5   8  10      748.71      831.16     43.71 o 
  -4   8  10     2250.58     2359.57    112.89 o 
  -3   8  10      406.99      370.44     19.78 o 
  -2   8  10     2997.34     2967.78     75.73 o 
  -1   8  10      586.33      571.46     24.90 o 
   0   8  10      798.70      905.52     33.72 o 
   1   8  10      645.37      667.29     40.34 o 
   2   8  10      135.41      141.55     29.89 o 
   3   8  10     5867.81     5808.55    144.52 o 
   4   8  10       87.72      128.22     24.39 o 
   5   8  10     1391.49     1348.45     72.15 o 
   6   8  10      947.00     1004.35     60.61 o 
  -8   9  10      710.19      663.86     61.99 o 
  -7   9  10      652.39      680.70     66.51 o 
  -6   9  10      732.73      707.07     41.71 o 
  -5   9  10     1770.08     1762.51     62.26 o 
  -4   9  10        0.42       -1.60     19.50 o 
  -3   9  10     1135.47     1141.67     51.05 o 
  -2   9  10      528.48      559.30     21.58 o 
  -1   9  10     1953.61     1801.80     50.79 o 
   0   9  10      817.30      789.62     38.50 o 
   1   9  10      588.00      520.43     22.19 o 
   2   9  10     3742.03     3828.34    102.25 o 
   3   9  10      170.72      224.45     30.31 o 
   4   9  10     2231.88     2178.07     74.72 o 
   5   9  10      538.68      511.48     39.37 o 
   6   9  10      602.58      633.03     46.59 o 
  -8  10  10      113.04      143.18     74.98 o 
  -7  10  10     1523.85     1512.30     66.95 o 
  -6  10  10     2351.29     2319.16     87.46 o 
  -5  10  10      266.07      203.93     37.05 o 
  -4  10  10     1746.21     1820.60     51.51 o 
  -3  10  10        3.59       -0.45     18.04 o 
  -2  10  10     3237.45     3151.19     63.66 o 
  -1  10  10     2135.08     1974.72     45.88 o 
   0  10  10     2055.26     2136.48     79.26 o 
   1  10  10     6055.92     6289.35    152.68 o 
   2  10  10      116.78      106.73     34.64 o 
   3  10  10     1535.60     1589.03     90.62 o 
   4  10  10       27.23       11.96     24.95 o 
   5  10  10     1492.29     1504.31     66.87 o 
   6  10  10      668.67      620.82     61.04 o 
  -8  11  10     1266.80     1344.55    103.98 o 
  -7  11  10      631.61      585.93     57.54 o 
  -6  11  10     1271.48     1340.11     96.93 o 
  -5  11  10     2824.41     2771.52     80.32 o 
  -4  11  10      158.61      146.26     27.54 o 
  -3  11  10     2779.17     2665.46     71.99 o 
  -2  11  10      251.33      256.92     25.68 o 
  -1  11  10     3280.02     3351.69     89.04 o 
   0  11  10     6267.07     6269.17    152.80 o 
   1  11  10      305.30      327.69     30.41 o 
   2  11  10     3523.27     3699.55    112.80 o 
   3  11  10        4.99       -2.73     21.60 o 
   4  11  10      685.09      782.76     47.50 o 
   5  11  10      166.72      233.61     36.35 o 
  -7  12  10     1945.79     1773.02     93.34 o 
  -6  12  10     3245.09     3274.57    127.62 o 
  -5  12  10      327.51      314.43     27.03 o 
  -4  12  10      303.80      302.56     20.67 o 
  -3  12  10       31.82       26.16     15.21 o 
  -2  12  10      164.86      207.05     24.05 o 
  -1  12  10      217.21      276.93     26.26 o 
   0  12  10      902.31      878.25     42.25 o 
   1  12  10     4538.78     4562.59    125.54 o 
   2  12  10        4.29       24.27     22.13 o 
   3  12  10     1027.12     1083.98     54.83 o 
   4  12  10       26.03        2.05     23.78 o 
   5  12  10      847.01      939.98     58.07 o 
  -7  13  10      708.40      744.81     59.04 o 
  -6  13  10      598.47      653.31     48.74 o 
  -5  13  10     1440.35     1504.11     57.17 o 
  -4  13  10       15.13       45.12     22.24 o 
  -3  13  10      532.71      532.10     45.35 o 
  -2  13  10       42.56       33.69     18.28 o 
  -1  13  10     1501.12     1474.88     55.97 o 
   0  13  10     2716.40     2611.24     82.68 o 
   1  13  10       17.99       10.84     23.09 o 
   2  13  10      613.30      600.47     44.66 o 
   3  13  10        0.34      -18.10     31.49 o 
   4  13  10      241.58      330.37     49.79 o 
   5  13  10       28.33       35.88     30.57 o 
  -6  14  10      678.85      682.91     67.39 o 
  -5  14  10      209.93      205.40     38.12 o 
  -4  14  10      396.04      333.01     33.11 o 
  -3  14  10      105.94       95.67     20.82 o 
  -2  14  10      624.53      602.26     49.92 o 
  -1  14  10      277.64      273.83     34.74 o 
   0  14  10      578.40      554.62     62.70 o 
   1  14  10      561.06      559.92     39.62 o 
   2  14  10       15.65       32.86     25.39 o 
   3  14  10      352.43      375.00     40.21 o 
   4  14  10       57.14       57.75     30.69 o 
  -6  15  10       35.61       40.11     31.69 o 
  -5  15  10       45.97      -18.88     28.05 o 
  -4  15  10       12.18       19.05     23.86 o 
  -3  15  10       17.86       89.72     47.31 o 
  -2  15  10        8.23        7.20     17.61 o 
  -1  15  10      323.84      290.31     31.27 o 
   0  15  10      187.07      159.13     40.58 o 
   1  15  10      127.22      163.35     40.58 o 
   2  15  10       55.72       76.43     28.78 o 
   3  15  10      164.88      161.08     34.19 o 
  -5  16  10      139.04      169.50     43.88 o 
  -4  16  10       16.13      102.26     83.74 o 
  -3  16  10        3.91       23.07     46.35 o 
  -2  16  10        0.01       43.29     84.97 o 
  -1  16  10       95.22      116.08     32.31 o 
   0  16  10      125.71      123.97     38.53 o 
   1  16  10       65.24       33.29     28.25 o 
   2  16  10      202.40      240.21     33.96 o 
  -4  17  10        1.80      -62.30     67.70 o 
  -3  17  10        7.80       17.15     49.04 o 
  -2  17  10       44.42       40.16     49.78 o 
  -1  17  10      299.29      242.35     42.40 o 
   0  17  10      107.33      109.70     45.37 o 
   1  17  10       61.55       50.27     29.18 o 
  -9   1  11       40.92       72.70     38.80 o 
  -8   1  11      745.15      780.91     81.14 o 
  -7   1  11       81.55      157.83     30.26 o 
  -6   1  11      630.64      671.14     47.57 o 
  -5   1  11      306.06      234.56     22.16 o 
  -4   1  11      241.85      260.51     24.26 o 
  -3   1  11       61.87       80.99     17.46 o 
  -2   1  11     2293.33     2165.01     41.89 o 
  -1   1  11      531.69      466.77     32.02 o 
   0   1  11      172.03      169.28     19.28 o 
   1   1  11      390.19      390.14     16.97 o 
   2   1  11       33.54       30.26     21.97 o 
   3   1  11       72.58       57.39     17.94 o 
   4   1  11       31.89        7.74     21.77 o 
   5   1  11       54.46       97.91     54.19 o 
   6   1  11      159.67      245.59     30.26 o 
   7   1  11      155.44      180.84     48.89 o 
  -9   2  11      194.38      573.59    165.00 o 
  -8   2  11      353.13      442.06     49.46 o 
  -7   2  11     3314.90     3315.72    132.81 o 
  -6   2  11      767.21      855.54     46.32 o 
  -5   2  11     1985.71     1800.32     95.51 o 
  -4   2  11      514.37      460.16     17.14 o 
  -3   2  11      280.17      283.56     15.63 o 
  -2   2  11       23.13       27.40      9.49 o 
  -1   2  11      701.32      652.43     25.49 o 
   0   2  11     3744.71     3773.22     66.29 o 
   1   2  11      597.19      575.73     26.65 o 
   2   2  11      119.68      178.88     18.52 o 
   3   2  11      109.46      131.05     17.71 o 
   4   2  11        1.52       -7.07     13.74 o 
   5   2  11      191.36      181.08     29.50 o 
   6   2  11      148.74      153.58     26.93 o 
   7   2  11     1050.89     1251.11    102.34 o 
  -9   3  11      650.45      691.77     74.95 o 
  -8   3  11      976.19      951.09     64.52 o 
  -7   3  11       13.77       45.78     33.69 o 
  -6   3  11     2666.60     2756.72    109.03 o 
  -5   3  11      714.60      715.67     31.55 o 
  -4   3  11     1785.66     1808.61     72.74 o 
  -3   3  11      274.02      276.09     15.89 o 
  -2   3  11     1159.45     1096.82     36.67 o 
  -1   3  11     6223.68     5796.74    175.06 o 
   0   3  11      307.33      319.82     16.92 o 
   1   3  11     1386.86     1399.85     34.49 o 
   2   3  11      801.54      882.97     34.50 o 
   3   3  11       54.66       39.29     14.20 o 
   4   3  11      457.05      408.66     33.00 o 
   5   3  11     1873.03     1876.83     73.46 o 
   6   3  11     4123.37     4055.84    146.10 o 
   7   3  11      288.24      318.00     62.69 o 
  -9   4  11      523.34      594.23     82.16 o 
  -8   4  11      997.83     1098.01     74.13 o 
  -7   4  11     4817.83     5061.89    190.79 o 
  -6   4  11      795.87      872.96     59.82 o 
  -5   4  11     3282.68     3325.07    103.50 o 
  -4   4  11      340.11      366.91     44.73 o 
  -3   4  11     1922.20     1992.30     40.63 o 
  -2   4  11     3717.34     3751.60     63.52 o 
  -1   4  11     2226.97     2240.37     51.05 o 
   0   4  11    11940.26    12170.48    199.44 o 
   1   4  11     1103.37     1113.92     31.37 o 
   2   4  11      996.47     1020.04     32.02 o 
   3   4  11     1403.52     1408.42     48.69 o 
   4   4  11     1020.91      995.69     41.26 o 
   5   4  11     1827.57     1858.77     66.55 o 
   6   4  11      380.61      379.76     46.78 o 
   7   4  11     1593.76     1653.18    122.68 o 
  -9   5  11      841.14      881.41     78.74 o 
  -8   5  11     1142.61     1119.13     72.14 o 
  -7   5  11       69.07      166.04     93.26 o 
  -6   5  11     3949.40     4052.06    110.69 o 
  -5   5  11      192.25      228.43     24.08 o 
  -4   5  11     3696.09     3728.16     91.31 o 
  -3   5  11     1749.78     1696.63     41.62 o 
  -2   5  11     2269.24     2136.57     37.91 o 
  -1   5  11     5059.57     5088.24    102.17 o 
   0   5  11     1159.73     1184.76     39.35 o 
   1   5  11     4676.34     4746.65     88.72 o 
   2   5  11     3400.91     3500.60     80.22 o 
   3   5  11     1491.05     1489.59     49.87 o 
   4   5  11     3512.59     3283.74     79.50 o 
   5   5  11     1092.57      927.69     40.00 o 
   6   5  11     2803.54     2861.96    150.33 o 
   7   5  11      150.08      155.39     76.47 o 
  -9   6  11      848.10      928.44    110.52 o 
  -8   6  11      113.08      126.85     43.39 o 
  -7   6  11     3774.09     4079.49    158.55 o 
  -6   6  11      805.62      831.16     43.33 o 
  -5   6  11     4565.54     4502.98    120.02 o 
  -4   6  11      551.44      478.57     30.53 o 
  -3   6  11     1801.27     1753.52     39.52 o 
  -2   6  11     4618.59     4513.41     73.51 o 
  -1   6  11       64.22       97.75     17.24 o 
   0   6  11     5083.47     5090.57    113.05 o 
   1   6  11      563.49      554.05     34.81 o 
   2   6  11     1866.98     1875.18     48.11 o 
   3   6  11     2584.86     2447.08     59.67 o 
   4   6  11     1386.36     1324.26     82.00 o 
   5   6  11     3951.07     3876.40    114.01 o 
   6   6  11       21.26       33.94     32.46 o 
  -9   7  11      136.02      221.18     50.79 o 
  -8   7  11      883.93      936.35     67.80 o 
  -7   7  11      100.65      112.27     36.76 o 
  -6   7  11     3068.97     3038.48    127.84 o 
  -5   7  11      446.64      547.86     34.34 o 
  -4   7  11     6510.64     6374.70    155.91 o 
  -3   7  11     3773.19     3631.25     71.00 o 
  -2   7  11       75.51      127.38     19.24 o 
  -1   7  11     2376.80     2401.28     57.18 o 
   0   7  11      137.33      160.71     20.22 o 
   1   7  11     1697.30     1786.23     42.87 o 
   2   7  11     2019.28     1963.07     46.74 o 
   3   7  11      693.66      686.49     30.36 o 
   4   7  11     2726.45     2699.25     85.57 o 
   5   7  11        2.60        3.10     19.34 o 
   6   7  11      630.80      648.75     51.01 o 
  -8   8  11      132.31      189.32     50.54 o 
  -7   8  11      245.32      240.83     42.54 o 
  -6   8  11       43.96       36.59     24.29 o 
  -5   8  11     3287.13     3306.98    101.10 o 
  -4   8  11     1407.71     1449.17     55.33 o 
  -3   8  11     3080.84     2946.35     69.62 o 
  -2   8  11     3780.83     3690.93    114.82 o 
  -1   8  11        3.11       -3.61     14.79 o 
   0   8  11      999.26     1085.04     42.41 o 
   1   8  11       28.37       38.58     14.25 o 
   2   8  11     3962.56     3775.21    126.52 o 
   3   8  11     1462.04     1464.69     57.65 o 
   4   8  11      523.70      567.87     39.02 o 
   5   8  11      951.05      930.04     55.58 o 
   6   8  11       77.50       89.17     34.42 o 
  -8   9  11      553.78      518.08     57.67 o 
  -7   9  11       13.31       30.78     25.48 o 
  -6   9  11       94.27      163.52     28.89 o 
  -5   9  11      181.22      273.91     30.52 o 
  -4   9  11      269.14      263.95     21.48 o 
  -3   9  11     1364.55     1404.93     47.13 o 
  -2   9  11       37.14       21.29     16.93 o 
  -1   9  11       58.34       95.87     18.85 o 
   0   9  11       79.17      124.50     21.03 o 
   1   9  11        1.31      -14.40     14.40 o 
   2   9  11      276.32      314.26     42.09 o 
   3   9  11     1230.59     1197.71     50.39 o 
   4   9  11     1683.59     1704.26     69.11 o 
   5   9  11      150.87      156.62     27.98 o 
   6   9  11       25.30       46.25     27.56 o 
  -8  10  11      152.92      170.40     45.20 o 
  -7  10  11       53.70       72.29     28.46 o 
  -6  10  11      424.98      452.85     38.17 o 
  -5  10  11      238.37      193.21     36.36 o 
  -4  10  11      599.84      565.84     35.04 o 
  -3  10  11       29.45       34.11     13.43 o 
  -2  10  11      113.84      142.40     26.39 o 
  -1  10  11       80.36      119.73     21.99 o 
   0  10  11      444.87      421.81     29.94 o 
   1  10  11      148.08      210.76     31.20 o 
   2  10  11      784.49      735.27     45.77 o 
   3  10  11      497.42      436.22     34.49 o 
   4  10  11        0.47      -12.21     26.59 o 
   5  10  11      108.27      178.90     34.28 o 
  -7  11  11       34.31       30.59     27.95 o 
  -6  11  11       54.79       96.77     38.96 o 
  -5  11  11      134.28      214.86     24.28 o 
  -4  11  11       34.21       35.76     23.41 o 
  -3  11  11      238.53      221.88     19.57 o 
  -2  11  11      313.92      302.48     21.02 o 
  -1  11  11      101.44      159.57     21.50 o 
   0  11  11       13.61      -19.98     19.98 o 
   1  11  11      179.40      223.88     33.11 o 
   2  11  11       50.56      154.28     38.16 o 
   3  11  11        9.55       16.98     25.00 o 
   4  11  11       55.76       72.82     27.10 o 
   5  11  11       59.23       18.62     40.39 o 
  -7  12  11      155.39      119.44     35.74 o 
  -6  12  11       26.70       53.31     23.00 o 
  -5  12  11      117.02      123.55     39.22 o 
  -4  12  11       40.99       42.02     18.99 o 
  -3  12  11       77.07      122.38     29.03 o 
  -2  12  11      460.47      392.05     29.60 o 
  -1  12  11       53.08       59.81     21.01 o 
   0  12  11      791.62      751.52     40.58 o 
   1  12  11       84.18      155.79     41.19 o 
   2  12  11      292.84      284.65     31.44 o 
   3  12  11      445.76      525.77     52.03 o 
   4  12  11       28.92       82.11     30.86 o 
   5  12  11      347.41      376.54     44.49 o 
  -6  13  11      223.25      330.50     52.54 o 
  -5  13  11       39.63       28.10     22.03 o 
  -4  13  11     1478.60     1431.87     56.09 o 
  -3  13  11      981.23      975.68     61.25 o 
  -2  13  11      271.60      234.23     27.10 o 
  -1  13  11     1226.26     1266.90     57.54 o 
   0  13  11        2.97        6.02     40.95 o 
   1  13  11      830.27      851.79     48.11 o 
   2  13  11      168.61      205.20     30.66 o 
   3  13  11      617.77      627.24     47.04 o 
   4  13  11      644.85      575.50     44.36 o 
  -6  14  11      178.53      174.12     41.06 o 
  -5  14  11     1383.69     1246.57     75.32 o 
  -4  14  11      620.35      536.43     36.14 o 
  -3  14  11      309.27      352.93     40.44 o 
  -2  14  11     1194.10     1197.28     54.23 o 
  -1  14  11       67.87       72.04     36.17 o 
   0  14  11       43.46       75.22     23.73 o 
   1  14  11        0.28       26.40     23.18 o 
   2  14  11     1139.57     1027.15     60.04 o 
   3  14  11      811.21      850.82     59.71 o 
  -5  15  11       84.38       64.15     45.23 o 
  -4  15  11      959.48     1023.21     81.18 o 
  -3  15  11     1192.14     1131.02     77.17 o 
  -2  15  11       14.42       11.13     20.32 o 
  -1  15  11      563.56      582.21     40.82 o 
   0  15  11       24.72       53.32     37.18 o 
   1  15  11      460.63      574.22     46.82 o 
   2  15  11      420.24      363.06     44.07 o 
   3  15  11      902.91      908.24     71.21 o 
  -4  16  11      516.30      475.81     49.48 o 
  -3  16  11      733.65      811.43     98.50 o 
  -2  16  11     1599.64     1551.34    168.50 o 
  -1  16  11        0.63       16.70     26.91 o 
   0  16  11      738.05      709.95     49.86 o 
   1  16  11        0.99       26.35     29.89 o 
   2  16  11     1590.33     1348.24     77.30 o 
  -3  17  11      513.19      566.99     87.05 o 
  -2  17  11      144.21      112.80     65.13 o 
  -1  17  11      705.21      653.70     94.11 o 
   0  17  11        0.58      -11.82     26.02 o 
  -9   0  12      199.62      235.00     63.27 o 
  -8   0  12      991.99     1074.68    112.27 o 
  -7   0  12       25.67       58.65     38.27 o 
  -6   0  12     3013.28     3178.52    160.42 o 
  -5   0  12     3380.41     3490.51    159.95 o 
  -4   0  12     2259.58     2120.75     61.93 o 
  -3   0  12    14152.68    13663.51    315.67 o 
  -2   0  12     1511.02     1634.10     47.27 o 
  -1   0  12      128.84      133.90     14.77 o 
   0   0  12      795.58      681.38     31.86 o 
   1   0  12     5067.88     5392.97    164.21 o 
   2   0  12     2418.57     2637.83    227.90 o 
   3   0  12      548.62      611.61     66.35 o 
   4   0  12     3320.74     3167.54    188.39 o 
   5   0  12     1547.15     1520.47     91.72 o 
   6   0  12      375.24      385.32     51.46 o 
   7   0  12      496.21      563.90     90.88 o 
  -9   1  12     1565.40     1597.86     95.39 o 
  -8   1  12      289.57      277.19     42.83 o 
  -7   1  12     1076.94     1076.09    101.05 o 
  -6   1  12      705.28      792.10     52.88 o 
  -5   1  12     1429.13     1312.41     49.94 o 
  -4   1  12     4983.58     4785.97     90.56 o 
  -3   1  12        3.46       18.14     11.80 o 
  -2   1  12     3957.88     3816.34    102.75 o 
  -1   1  12      710.17      702.38     18.84 o 
   0   1  12     3693.73     3711.45     63.15 o 
   1   1  12     4217.28     4091.21     91.79 o 
   2   1  12      520.83      563.79     37.86 o 
   3   1  12     2992.39     3097.76     83.76 o 
   4   1  12      181.72      218.27     27.36 o 
   5   1  12      441.68      444.15     54.94 o 
   6   1  12      597.11      503.07     41.58 o 
  -9   2  12       85.56       89.30     36.97 o 
  -8   2  12      728.66      786.36     61.27 o 
  -7   2  12      496.21      535.24     63.91 o 
  -6   2  12      413.48      386.57     36.85 o 
  -5   2  12     2110.74     2047.04    127.08 o 
  -4   2  12      134.10      121.85     12.65 o 
  -3   2  12     3384.51     3314.70     59.59 o 
  -2   2  12      315.75      366.48     15.93 o 
  -1   2  12     1537.01     1492.46     41.26 o 
   0   2  12       24.26       27.14     15.01 o 
   1   2  12     2470.50     2505.19     54.92 o 
   2   2  12     2872.62     2947.61     97.93 o 
   3   2  12       30.48       65.14     28.62 o 
   4   2  12     1902.74     1872.65     64.98 o 
   5   2  12      480.15      543.10     43.87 o 
   6   2  12       42.12       34.91     27.79 o 
  -9   3  12      632.86      656.73     61.22 o 
  -8   3  12       76.64      141.30     38.37 o 
  -7   3  12      253.14      341.48     51.66 o 
  -6   3  12     1046.77     1060.97     57.39 o 
  -5   3  12      789.65      741.28     34.47 o 
  -4   3  12     2171.96     2005.48     79.51 o 
  -3   3  12       61.27      126.01     23.63 o 
  -2   3  12     1269.83     1234.87     27.93 o 
  -1   3  12     2162.92     2190.47     49.58 o 
   0   3  12     1125.83     1114.15     32.28 o 
   1   3  12     1636.98     1551.90     41.06 o 
   2   3  12      220.72      252.12     23.95 o 
   3   3  12     1762.17     1602.28     43.85 o 
   4   3  12      138.48      125.09     24.94 o 
   5   3  12      403.37      386.30     41.34 o 
   6   3  12      433.06      460.84     39.29 o 
  -9   4  12      155.05      199.77     47.29 o 
  -8   4  12      702.93      680.46    153.48 o 
  -7   4  12      399.36      383.46     45.70 o 
  -6   4  12      234.63      190.59     24.81 o 
  -5   4  12     1516.18     1554.67     52.65 o 
  -4   4  12       79.29       76.23     18.89 o 
  -3   4  12      381.07      444.67     29.71 o 
  -2   4  12        9.24       33.73      9.61 o 
  -1   4  12     2822.89     2926.68     68.12 o 
   0   4  12     3484.37     3334.72     66.75 o 
   1   4  12      236.59      257.83     30.96 o 
   2   4  12       28.90       42.98     21.01 o 
   3   4  12      278.54      288.68     25.27 o 
   4   4  12       40.40        5.32     14.76 o 
   5   4  12       13.47       17.80     46.87 o 
   6   4  12      701.06      672.29     56.26 o 
  -9   5  12       50.49       25.77     54.70 o 
  -8   5  12       61.69      142.78     42.38 o 
  -7   5  12      230.97      286.62     59.87 o 
  -6   5  12      625.37      577.67     51.87 o 
  -5   5  12      166.85      200.05     24.44 o 
  -4   5  12       33.28       42.59     19.19 o 
  -3   5  12      173.14      134.60     15.06 o 
  -2   5  12      447.47      460.32     25.34 o 
  -1   5  12      319.30      318.02     36.83 o 
   0   5  12      488.07      542.15     26.27 o 
   1   5  12        1.72       21.04     17.55 o 
   2   5  12      217.84      231.67     19.17 o 
   3   5  12      203.40      208.20     21.35 o 
   4   5  12       76.92      100.52     18.96 o 
   5   5  12      755.27      826.52     60.34 o 
   6   5  12      131.08      169.22     35.80 o 
  -9   6  12       53.42       59.84     40.29 o 
  -8   6  12       57.19       85.33     36.01 o 
  -7   6  12       62.79       69.08     30.32 o 
  -6   6  12       86.23       97.03     24.44 o 
  -5   6  12      579.47      606.64     36.02 o 
  -4   6  12      252.45      232.45     25.81 o 
  -3   6  12      597.98      540.59     29.41 o 
  -2   6  12     1096.16     1045.14     48.08 o 
  -1   6  12     2507.55     2452.59     64.18 o 
   0   6  12      744.28      693.97     27.04 o 
   1   6  12      715.04      759.87     41.30 o 
   2   6  12       88.99       77.38     19.55 o 
   3   6  12      300.89      322.27     22.81 o 
   4   6  12      140.41      105.11     24.32 o 
   5   6  12      155.14      144.17     37.27 o 
   6   6  12       80.52       85.74     36.35 o 
  -8   7  12       20.57       12.00     30.54 o 
  -7   7  12        4.70      -26.48     27.64 o 
  -6   7  12        0.82       17.49     21.82 o 
  -5   7  12     1110.06     1070.62     67.73 o 
  -4   7  12     1143.93     1187.38     47.89 o 
  -3   7  12        2.23       12.89     12.10 o 
  -2   7  12       71.95       98.91     15.97 o 
  -1   7  12        0.47       11.88     26.04 o 
   0   7  12      289.71      257.07     19.09 o 
   1   7  12      118.27      169.37     33.40 o 
   2   7  12      194.60      192.42     20.12 o 
   3   7  12     1464.56     1382.73     65.08 o 
   4   7  12      278.28      298.37     31.68 o 
   5   7  12        3.88       -9.86     21.55 o 
   6   7  12       23.49       45.16     32.45 o 
  -8   8  12      677.72      872.56     80.60 o 
  -7   8  12      232.54      211.67     36.34 o 
  -6   8  12      707.00      839.52     63.63 o 
  -5   8  12     1547.93     1468.25     69.40 o 
  -4   8  12      302.66      327.50     26.70 o 
  -3   8  12     2317.21     2273.24     50.30 o 
  -2   8  12      275.27      308.26     45.12 o 
  -1   8  12     2218.31     2186.21     61.71 o 
   0   8  12      131.25      149.61     24.99 o 
   1   8  12      984.03      931.16     31.56 o 
   2   8  12     1731.34     1795.19     64.48 o 
   3   8  12       43.63       42.77     17.91 o 
   4   8  12     1152.22     1112.24     52.90 o 
   5   8  12       74.54       43.48     26.60 o 
  -8   9  12      231.12      239.09     47.97 o 
  -7   9  12      894.80      909.42     61.22 o 
  -6   9  12     1877.94     1806.01     76.06 o 
  -5   9  12      819.27      805.35     61.09 o 
  -4   9  12     4001.46     3912.21     94.60 o 
  -3   9  12       75.18       96.16     16.04 o 
  -2   9  12     3226.10     3180.52     82.08 o 
  -1   9  12     1305.11     1302.55     44.56 o 
   0   9  12     2396.88     2341.18     72.46 o 
   1   9  12     1567.75     1582.50     58.24 o 
   2   9  12      174.93      233.82     28.77 o 
   3   9  12     2374.12     2248.25     76.65 o 
   4   9  12      204.13      224.20     38.37 o 
   5   9  12     1050.44     1073.03     59.01 o 
  -8  10  12     1573.23     1593.17    103.13 o 
  -7  10  12      952.28      888.65     75.75 o 
  -6  10  12      422.97      472.15     40.06 o 
  -5  10  12     2656.44     2496.63     72.41 o 
  -4  10  12      237.17      239.32     33.87 o 
  -3  10  12     3618.82     3312.26    126.47 o 
  -2  10  12       31.31       46.48     18.62 o 
  -1  10  12     6142.80     6411.40    139.43 o 
   0  10  12     2996.52     3088.73    150.74 o 
   1  10  12      812.77      902.31     44.68 o 
   2  10  12     1747.08     1742.51     66.15 o 
   3  10  12        0.47       35.86     23.83 o 
   4  10  12     1034.23     1094.16     66.64 o 
   5  10  12       80.94       87.12     31.86 o 
  -7  11  12     1387.50     1305.96    117.21 o 
  -6  11  12     2027.91     1953.59     82.01 o 
  -5  11  12        0.26      -15.43     20.33 o 
  -4  11  12     1193.05     1278.17     46.10 o 
  -3  11  12        8.26        0.92     13.97 o 
  -2  11  12     2108.30     2184.21     64.73 o 
  -1  11  12      848.05      873.38     40.58 o 
   0  11  12     1035.07     1177.91     51.54 o 
   1  11  12     1739.96     1804.56     77.23 o 
   2  11  12       31.92       28.74     22.92 o 
   3  11  12      737.26      691.41     51.19 o 
   4  11  12       45.61       28.51     26.10 o 
  -7  12  12      829.46      878.91     70.13 o 
  -6  12  12      384.68      355.17     34.99 o 
  -5  12  12      795.41      811.02     39.51 o 
  -4  12  12        9.54       43.83     19.38 o 
  -3  12  12      780.11      771.53     52.77 o 
  -2  12  12        0.72       -4.20     16.48 o 
  -1  12  12     2359.69     2440.10     78.49 o 
   0  12  12     2093.75     2100.23     78.82 o 
   1  12  12       90.66       94.76     25.89 o 
   2  12  12      660.56      713.96     47.59 o 
   3  12  12      248.32      271.43     39.29 o 
   4  12  12      373.91      394.52     43.66 o 
  -6  13  12     1216.42     1179.32     86.41 o 
  -5  13  12        0.31       -2.89     18.83 o 
  -4  13  12      200.51      214.32     27.64 o 
  -3  13  12       61.32      101.61     31.23 o 
  -2  13  12     1623.33     1661.67     64.13 o 
  -1  13  12      405.90      383.93     44.54 o 
   0  13  12     1302.05     1377.36     61.61 o 
   1  13  12      976.47      950.35     56.71 o 
   2  13  12       13.04       80.14     53.37 o 
   3  13  12      446.00      412.24     38.51 o 
  -5  14  12      302.12      433.64     69.82 o 
  -4  14  12        5.77        8.58     31.17 o 
  -3  14  12      281.58      344.90     87.49 o 
  -2  14  12        1.36      -26.65     27.87 o 
  -1  14  12     1336.76     1282.48     54.71 o 
   0  14  12      348.51      404.76     36.65 o 
   1  14  12      164.45      201.55     30.69 o 
   2  14  12       55.68       43.37     35.12 o 
   3  14  12       18.39       -4.46     27.27 o 
  -5  15  12       86.40       51.20     43.28 o 
  -4  15  12      338.83      383.56     65.56 o 
  -3  15  12       45.81       56.50     31.63 o 
  -2  15  12      612.18      626.48     56.31 o 
  -1  15  12      275.14      228.07     32.16 o 
   0  15  12      110.08      120.52     36.10 o 
   1  15  12        9.05      -24.94     28.09 o 
   2  15  12       43.97       54.10     33.33 o 
  -3  16  12       18.81       60.40     47.35 o 
  -2  16  12        0.75       35.41     59.28 o 
  -1  16  12        3.17       13.24     24.61 o 
   0  16  12       44.27       23.87     27.10 o 
   1  16  12      106.10       29.27     31.40 o 
  -9   1  13        6.87       40.91     34.12 o 
  -8   1  13       63.39       61.88     33.97 o 
  -7   1  13      515.48      549.64     52.27 o 
  -6   1  13      362.32      386.20     38.95 o 
  -5   1  13        1.07       65.81     56.84 o 
  -4   1  13      432.02      396.95     26.71 o 
  -3   1  13       79.07      123.55     15.19 o 
  -2   1  13       67.87       76.80     11.98 o 
  -1   1  13       60.47       45.47     12.10 o 
   0   1  13      140.23      154.83     16.93 o 
   1   1  13      220.95      249.05     24.31 o 
   2   1  13        1.67       15.20     23.65 o 
   3   1  13       21.20       17.54     21.22 o 
   4   1  13      250.31      307.80     44.96 o 
   5   1  13        6.25       20.92     22.48 o 
   6   1  13        9.75      -22.17     27.80 o 
  -9   2  13      173.50      316.23     51.98 o 
  -8   2  13      622.77      567.38     55.14 o 
  -7   2  13      261.17      238.33     42.49 o 
  -6   2  13       53.24       71.33     24.81 o 
  -5   2  13      111.18      116.41     19.64 o 
  -4   2  13      247.93      240.15     19.73 o 
  -3   2  13      286.84      267.44     17.35 o 
  -2   2  13     2701.73     2638.81     69.94 o 
  -1   2  13     2537.51     2529.52     54.97 o 
   0   2  13      367.67      354.95     25.50 o 
   1   2  13      347.98      360.43     32.24 o 
   2   2  13      692.19      729.64     37.83 o 
   3   2  13      150.36      240.27     26.13 o 
   4   2  13       49.27       61.00     22.49 o 
   5   2  13      400.47      397.13     35.06 o 
   6   2  13      877.01      860.45     50.59 o 
  -9   3  13       17.20       57.73     35.75 o 
  -8   3  13     1492.13     1553.07     87.52 o 
  -7   3  13     2698.47     3056.95    133.32 o 
  -6   3  13      347.85      374.70     35.77 o 
  -5   3  13     1499.07     1444.96    111.91 o 
  -4   3  13      777.16      689.60     46.48 o 
  -3   3  13     1455.66     1404.88     42.01 o 
  -2   3  13     1038.80      979.63     37.31 o 
  -1   3  13     1203.76     1176.98     36.94 o 
   0   3  13     1722.07     1779.01     43.00 o 
   1   3  13        3.55       26.36     13.43 o 
   2   3  13      268.47      268.33     20.68 o 
   3   3  13       15.48       19.58     20.20 o 
   4   3  13     1589.97     1582.03     61.40 o 
   5   3  13     1035.79     1100.03     80.44 o 
   6   3  13       19.02       28.46     34.30 o 
  -9   4  13     1004.57      853.17     83.39 o 
  -8   4  13     1855.18     1809.95     93.62 o 
  -7   4  13        0.91        9.32     36.59 o 
  -6   4  13     1458.45     1443.71     76.25 o 
  -5   4  13       73.65      139.79     43.80 o 
  -4   4  13     1216.54     1307.71     44.48 o 
  -3   4  13      398.99      407.67     26.08 o 
  -2   4  13     1405.08     1421.82     38.26 o 
  -1   4  13     6139.51     6021.74    121.31 o 
   0   4  13       97.44       86.86     15.82 o 
   1   4  13     1508.12     1531.71     70.21 o 
   2   4  13     1995.01     2125.93     54.32 o 
   3   4  13      268.54      300.69     23.77 o 
   4   4  13      970.88     1007.70     53.55 o 
   5   4  13     1134.97     1091.90     56.98 o 
   6   4  13     2453.56     2589.86    114.96 o 
  -9   5  13      588.75      554.46     61.92 o 
  -8   5  13      550.55      633.78     62.93 o 
  -7   5  13     2940.10     3103.44    123.16 o 
  -6   5  13      286.66      290.37     33.16 o 
  -5   5  13     2127.43     2158.42     71.79 o 
  -4   5  13       86.26       73.13     20.55 o 
  -3   5  13     2752.05     2553.67     94.15 o 
  -2   5  13     4022.04     4040.89     91.22 o 
  -1   5  13     1351.43     1311.72     49.07 o 
   0   5  13     3735.22     3905.68     78.82 o 
   1   5  13        3.32      -12.77     14.22 o 
   2   5  13      754.67      751.53     32.28 o 
   3   5  13     1329.71     1359.36     51.50 o 
   4   5  13     1644.37     1608.68     81.14 o 
   5   5  13     1729.38     1767.98     85.46 o 
   6   5  13        9.25       37.97     32.14 o 
  -8   6  13      910.63      907.67    131.26 o 
  -7   6  13       44.88       33.46     34.89 o 
  -6   6  13     3847.49     3623.06    111.02 o 
  -5   6  13      280.36      342.71     49.93 o 
  -4   6  13     4007.65     3964.23    163.91 o 
  -3   6  13      976.79      917.73     29.48 o 
  -2   6  13      479.90      495.58     25.62 o 
  -1   6  13     3321.10     3330.34     82.07 o 
   0   6  13       78.25       80.31     17.84 o 
   1   6  13     4444.88     4453.04    130.50 o 
   2   6  13     1502.11     1403.85     53.59 o 
   3   6  13      816.69      795.34     34.55 o 
   4   6  13     1106.50     1113.99     69.79 o 
   5   6  13      265.99      301.50     51.11 o 
  -8   7  13       25.76       89.06     43.89 o 
  -7   7  13     1003.24      953.41     61.99 o 
  -6   7  13      140.91      208.36     37.71 o 
  -5   7  13     4633.09     4725.20    147.48 o 
  -4   7  13     1323.62     1265.78     50.04 o 
  -3   7  13     3682.65     3528.39     84.36 o 
  -2   7  13     3086.03     2893.19     84.70 o 
  -1   7  13       18.17       70.98     21.03 o 
   0   7  13     2017.73     1977.19     52.97 o 
   1   7  13        0.08       24.94     17.50 o 
   2   7  13     2353.19     2356.56     63.76 o 
   3   7  13      499.28      454.98     35.99 o 
   4   7  13      489.35      561.59     42.21 o 
   5   7  13      489.26      473.99     59.08 o 
  -8   8  13      297.15      351.02     52.62 o 
  -7   8  13       20.68       31.56     29.32 o 
  -6   8  13     1942.39     1933.95     79.43 o 
  -5   8  13     1148.18     1100.81     63.52 o 
  -4   8  13     1797.60     1828.52     95.91 o 
  -3   8  13     3104.16     2870.26    125.34 o 
  -2   8  13      150.86      162.17     23.17 o 
  -1   8  13      168.23      239.70     25.93 o 
   0   8  13       63.47       69.15     25.33 o 
   1   8  13     1872.96     1890.84     54.54 o 
   2   8  13        1.71       12.14     35.65 o 
   3   8  13     2507.07     2522.46     90.20 o 
   4   8  13      866.51      932.67     82.61 o 
   5   8  13        7.85       54.59     32.88 o 
  -8   9  13      104.74       96.82     42.57 o 
  -7   9  13       16.37      -15.60     31.02 o 
  -6   9  13      452.19      485.01     39.35 o 
  -5   9  13     1276.23     1385.72     69.37 o 
  -4   9  13      190.77      245.25     24.87 o 
  -3   9  13     1051.41      985.86     50.03 o 
  -2   9  13      202.31      212.47     23.93 o 
  -1   9  13      596.62      615.11     38.38 o 
   0   9  13      618.38      603.40     32.37 o 
   1   9  13        0.24      -24.06     24.06 o 
   2   9  13     1333.94     1370.37     58.29 o 
   3   9  13     1180.75     1154.19     58.20 o 
   4   9  13       83.36      108.22     30.63 o 
   5   9  13       53.31       37.22     33.47 o 
  -7  10  13      109.63      138.75     41.16 o 
  -6  10  13      295.91      354.61     35.18 o 
  -5  10  13       19.99       48.52     22.30 o 
  -4  10  13      733.76      652.31     46.18 o 
  -3  10  13      412.34      405.77     35.41 o 
  -2  10  13       10.23        3.63     18.25 o 
  -1  10  13       17.14       32.21     19.88 o 
   0  10  13        0.13       -4.41     19.75 o 
   1  10  13      359.84      465.07     38.77 o 
   2  10  13       37.18      111.12     39.62 o 
   3  10  13      652.75      633.98     47.05 o 
   4  10  13      592.84      583.47     46.75 o 
  -7  11  13       85.29      110.78     41.89 o 
  -6  11  13      233.12      260.08     37.96 o 
  -5  11  13       39.11       48.62     21.33 o 
  -4  11  13       19.28       19.98     19.18 o 
  -3  11  13      119.78      134.50     38.55 o 
  -2  11  13      413.00      364.21     28.33 o 
  -1  11  13       27.64       34.57     22.07 o 
   0  11  13      106.76      139.88     24.47 o 
   1  11  13        6.22      -24.33     24.33 o 
   2  11  13       83.28      138.07     29.75 o 
   3  11  13        1.89       25.15     27.56 o 
   4  11  13        8.69       22.84     25.56 o 
  -6  12  13      179.52      118.53     27.42 o 
  -5  12  13       31.52       34.97     21.46 o 
  -4  12  13      316.90      356.60     39.55 o 
  -3  12  13      224.82      212.40     38.16 o 
  -2  12  13       35.60       60.01     20.65 o 
  -1  12  13      129.74      147.98     35.54 o 
   0  12  13       57.58       88.85     29.24 o 
   1  12  13      178.16      178.60     29.45 o 
   2  12  13       48.88       37.91     26.74 o 
   3  12  13       19.15       42.65     28.24 o 
  -6  13  13       56.27      -16.72     87.31 o 
  -5  13  13      512.20      373.56     42.94 o 
  -4  13  13      309.40      380.86     45.40 o 
  -3  13  13      250.46      256.40     37.36 o 
  -2  13  13      544.38      556.04     54.71 o 
  -1  13  13        0.87      -14.52     47.71 o 
   0  13  13      477.53      440.68     38.69 o 
   1  13  13        1.21       -6.18     22.98 o 
   2  13  13      789.78      757.57     54.99 o 
   3  13  13      320.35      370.43     46.10 o 
  -5  14  13       12.63       76.20     45.96 o 
  -4  14  13     1261.40     1193.54     63.04 o 
  -3  14  13     1247.86     1204.43     80.04 o 
  -2  14  13       11.73       11.32     31.44 o 
  -1  14  13      312.53      345.59     36.88 o 
   0  14  13        7.73       30.86     25.48 o 
   1  14  13      775.57      845.45     54.49 o 
   2  14  13       60.09       74.43     31.10 o 
  -4  15  13      368.43      339.63     61.82 o 
  -3  15  13      669.00      565.74     54.62 o 
  -2  15  13      716.07      739.21     61.30 o 
  -1  15  13      222.48      230.35     33.44 o 
   0  15  13     1480.67     1546.94     71.39 o 
   1  15  13       12.59      -16.89     26.67 o 
  -9   0  14      617.77      769.31     91.06 o 
  -8   0  14        5.42      -17.18     49.67 o 
  -7   0  14     1544.97     1662.18    125.91 o 
  -6   0  14     1425.93     1449.31     92.47 o 
  -5   0  14      311.07      299.54     48.28 o 
  -4   0  14     8468.40     8329.27    323.36 o 
  -3   0  14      677.96      697.69     51.32 o 
  -2   0  14     3786.28     3709.36    119.53 o 
  -1   0  14      215.60      240.25     50.42 o 
   0   0  14     6550.95     6761.42    214.94 o 
   1   0  14      876.00      938.26    116.86 o 
   2   0  14     3162.38     3390.06    139.85 o 
   3   0  14     3169.34     3523.70    179.94 o 
   4   0  14      289.33      326.26     48.93 o 
   5   0  14     1444.66     1264.47     94.47 o 
   6   0  14      509.83      512.38     94.76 o 
  -9   1  14       96.19      198.05     68.08 o 
  -8   1  14      346.76      386.73     49.96 o 
  -7   1  14        6.07       13.67     25.30 o 
  -6   1  14      951.89     1004.02     52.34 o 
  -5   1  14     1959.54     2125.74    131.20 o 
  -4   1  14      266.91      250.94     28.95 o 
  -3   1  14     4140.17     3955.86     79.44 o 
  -2   1  14     1719.50     1540.91     50.46 o 
  -1   1  14     1126.27     1057.72     29.95 o 
   0   1  14      990.56     1009.54     42.17 o 
   1   1  14     3366.33     3563.21     92.86 o 
   2   1  14     5348.95     5702.36    156.53 o 
   3   1  14      499.99      518.33     37.22 o 
   4   1  14     1313.75     1320.93     59.03 o 
   5   1  14      758.70      778.02     74.48 o 
  -9   2  14      522.48      690.97     68.04 o 
  -8   2  14        0.11       -4.30     30.57 o 
  -7   2  14      669.29      643.69     56.82 o 
  -6   2  14     1036.39     1068.08     97.42 o 
  -5   2  14      791.54      787.64     82.44 o 
  -4   2  14     5133.86     4749.24     89.54 o 
  -3   2  14      174.87      150.45     16.29 o 
  -2   2  14     3384.51     3214.21    122.12 o 
  -1   2  14      896.34      911.16     31.87 o 
   0   2  14     3126.29     3190.94     64.37 o 
   1   2  14      952.27     1010.31     46.12 o 
   2   2  14      117.74      195.68     24.20 o 
   3   2  14     1510.95     1645.38     62.56 o 
   4   2  14      329.31      330.42     33.59 o 
   5   2  14      580.02      600.70     47.10 o 
  -8   3  14      552.30      560.73     56.69 o 
  -7   3  14      254.65      284.28     98.08 o 
  -6   3  14       89.91      157.94     49.36 o 
  -5   3  14      784.17      749.49     34.97 o 
  -4   3  14      383.73      331.70     20.98 o 
  -3   3  14      435.71      425.31     23.92 o 
  -2   3  14       46.00       52.07     35.40 o 
  -1   3  14      820.29      786.74     30.00 o 
   0   3  14      217.97      227.79     17.39 o 
   1   3  14      323.67      312.11     20.94 o 
   2   3  14      155.93      251.65     61.06 o 
   3   3  14       58.75       99.38     25.63 o 
   4   3  14      524.81      593.54     63.80 o 
   5   3  14       24.75       62.76     27.79 o 
  -8   4  14        6.98       -4.84     64.59 o 
  -7   4  14      148.70      206.77     42.87 o 
  -6   4  14      306.25      284.30     34.36 o 
  -5   4  14       45.02       36.05     18.13 o 
  -4   4  14      566.75      550.89     30.00 o 
  -3   4  14      263.51      199.85     19.34 o 
  -2   4  14      810.33      857.09     32.86 o 
  -1   4  14       57.04      119.56     26.53 o 
   0   4  14      639.16      655.44     27.32 o 
   1   4  14        1.01      -14.42     16.46 o 
   2   4  14      158.46      173.69     39.03 o 
   3   4  14       66.37      150.50     46.91 o 
   4   4  14       42.12       41.18     25.99 o 
   5   4  14      174.58      168.92     37.74 o 
  -8   5  14      470.32      431.34     53.32 o 
  -7   5  14      184.65      200.63     35.51 o 
  -6   5  14        4.10       33.68     29.10 o 
  -5   5  14       96.24      100.98     21.49 o 
  -4   5  14      148.67      146.64     25.04 o 
  -3   5  14      184.86      198.16     17.55 o 
  -2   5  14       46.15       74.68     18.05 o 
  -1   5  14     1104.86     1075.39     48.78 o 
   0   5  14      916.48      910.36     41.95 o 
   1   5  14      475.09      478.08     27.28 o 
   2   5  14      196.34      205.40     21.59 o 
   3   5  14      243.59      313.47     31.38 o 
   4   5  14      116.60      131.54     33.70 o 
   5   5  14        3.94       25.20     34.05 o 
  -8   6  14      179.82      187.62     44.10 o 
  -7   6  14       42.77       13.06     28.04 o 
  -6   6  14       61.32       65.43     24.22 o 
  -5   6  14      291.62      339.11     64.80 o 
  -4   6  14     1367.33     1504.86     52.81 o 
  -3   6  14      564.24      559.48     31.22 o 
  -2   6  14      583.92      571.55     29.51 o 
  -1   6  14       19.04       26.76     19.35 o 
   0   6  14        3.08       25.33     16.53 o 
   1   6  14       20.66       14.26     16.91 o 
   2   6  14      259.78      264.10     26.75 o 
   3   6  14      348.72      339.36     24.71 o 
   4   6  14      283.43      399.68     49.24 o 
   5   6  14       61.87       62.45     35.14 o 
  -8   7  14       27.55       88.39     43.15 o 
  -7   7  14        0.12        0.57     28.40 o 
  -6   7  14       71.09       47.54     26.36 o 
  -5   7  14      411.45      378.26     39.11 o 
  -4   7  14       94.26       60.42     21.65 o 
  -3   7  14      190.46      204.47     22.14 o 
  -2   7  14      773.64      647.20     49.15 o 
  -1   7  14        1.19       23.83     26.95 o 
   0   7  14      150.06      188.01     20.68 o 
   1   7  14      347.08      375.92     25.73 o 
   2   7  14      647.01      611.15     64.24 o 
   3   7  14      385.63      410.08     34.05 o 
   4   7  14      271.32      306.79     46.03 o 
   5   7  14       54.53       32.57     34.40 o 
  -7   8  14      230.51      266.60     88.71 o 
  -6   8  14      683.24      677.38     49.17 o 
  -5   8  14      412.90      458.54     37.39 o 
  -4   8  14     2022.43     2072.31     76.80 o 
  -3   8  14      310.72      294.63     23.81 o 
  -2   8  14      732.90      760.02     59.09 o 
  -1   8  14      296.49      367.33     28.84 o 
   0   8  14     3205.87     3306.37     81.62 o 
   1   8  14      363.62      408.87     27.36 o 
   2   8  14      304.34      329.20     41.97 o 
   3   8  14     1141.76     1133.44     56.64 o 
   4   8  14      264.97      254.49     33.88 o 
  -7   9  14      334.13      345.43     85.62 o 
  -6   9  14      555.03      514.66     40.36 o 
  -5   9  14     1535.18     1462.47    126.47 o 
  -4   9  14      547.84      556.23     41.94 o 
  -3   9  14     2654.65     2806.08     96.85 o 
  -2   9  14      155.81      189.55     24.62 o 
  -1   9  14     2629.12     2568.83     78.44 o 
   0   9  14     1086.26     1079.99     40.69 o 
   1   9  14      681.48      636.96     38.76 o 
   2   9  14      587.34      596.18     41.75 o 
   3   9  14        1.77        9.28     26.23 o 
   4   9  14      794.47      801.65     64.42 o 
  -7  10  14      888.64      992.26    115.85 o 
  -6  10  14     1068.91      982.51     65.36 o 
  -5  10  14       27.02       33.49     26.24 o 
  -4  10  14     2088.12     2075.04     81.19 o 
  -3  10  14       45.63       79.23     25.99 o 
  -2  10  14     3318.06     3426.21    102.01 o 
  -1  10  14      435.53      442.03     35.96 o 
   0  10  14     1530.87     1535.93     59.85 o 
   1  10  14     1173.28     1219.96     58.03 o 
   2  10  14      152.58      208.84     32.21 o 
   3  10  14      687.75      540.12     42.96 o 
   4  10  14       58.65      104.64     42.31 o 
  -6  11  14      296.98      302.78     41.66 o 
  -5  11  14      962.53      885.88     55.14 o 
  -4  11  14       20.88       -8.80     36.60 o 
  -3  11  14     1740.58     1738.41    108.75 o 
  -2  11  14        0.87      -20.76     21.11 o 
  -1  11  14     1625.03     1776.77     65.52 o 
   0  11  14      768.19      794.66     44.76 o 
   1  11  14       95.40      173.93     44.14 o 
   2  11  14      680.98      632.94     47.95 o 
   3  11  14      193.93      232.14     43.66 o 
  -6  12  14      498.66      496.34     47.75 o 
  -5  12  14       31.77       15.47     24.30 o 
  -4  12  14      286.19      311.59     56.25 o 
  -3  12  14      951.05      941.35     96.86 o 
  -2  12  14     4400.17     4200.37    132.08 o 
  -1  12  14      152.71      216.45     27.00 o 
   0  12  14     1194.07     1231.68     56.00 o 
   1  12  14      775.44      813.71     49.85 o 
   2  12  14       22.69       32.03     24.81 o 
   3  12  14      399.33      391.45     42.21 o 
  -5  13  14      525.74      562.71     68.44 o 
  -4  13  14       29.64      163.38    104.71 o 
  -3  13  14     1140.13     1010.34     77.67 o 
  -2  13  14       21.71       74.31     39.53 o 
  -1  13  14     2154.88     2259.45     90.62 o 
   0  13  14      650.90      605.56     46.80 o 
   1  13  14      194.08      210.48     36.30 o 
   2  13  14      315.37      355.51     38.53 o 
  -4  14  14      508.54      583.12     75.13 o 
  -3  14  14       12.13       62.61     33.67 o 
  -2  14  14     1457.55     1512.27     90.58 o 
  -1  14  14      258.09      316.16     39.53 o 
   0  14  14      243.84      301.22     34.80 o 
   1  14  14      103.23      164.79     34.59 o 
  -2  15  14        7.23      -15.07     35.25 o 
  -1  15  14      794.12      744.14     65.39 o 
  -8   1  15       39.98       34.14     38.46 o 
  -7   1  15        2.97      -20.64     31.91 o 
  -6   1  15        0.19       12.88     26.34 o 
  -5   1  15        0.97        1.33     30.23 o 
  -4   1  15      525.31      494.54     24.24 o 
  -3   1  15      443.76      437.41     24.11 o 
  -2   1  15      710.01      587.14     49.22 o 
  -1   1  15     2259.94     2314.64     63.54 o 
   0   1  15       99.92      108.04     22.47 o 
   1   1  15      894.99      874.34     45.55 o 
   2   1  15      167.17      241.43     31.47 o 
   3   1  15      492.24      529.09     43.12 o 
   4   1  15      158.98      249.62     38.19 o 
   5   1  15       66.08       74.02     29.23 o 
  -8   2  15      329.77      330.24     63.69 o 
  -7   2  15      947.51     1198.64     69.10 o 
  -6   2  15      444.02      411.90     39.42 o 
  -5   2  15        5.20       18.61     21.75 o 
  -4   2  15       72.59       98.90     16.12 o 
  -3   2  15     1531.16     1495.84     42.78 o 
  -2   2  15     1000.29     1052.71     37.09 o 
  -1   2  15        8.22        6.45     13.62 o 
   0   2  15     1415.91     1509.04     54.81 o 
   1   2  15      739.10      742.49     37.58 o 
   2   2  15      328.15      429.79     33.65 o 
   3   2  15      111.06      152.36     30.14 o 
   4   2  15     1452.63     1493.55     75.13 o 
   5   2  15      399.95      417.32     45.85 o 
  -8   3  15     1699.99     1924.52    102.27 o 
  -7   3  15       35.45       77.68     32.78 o 
  -6   3  15      781.12      836.35     53.71 o 
  -5   3  15      546.59      484.39     32.15 o 
  -4   3  15     1520.09     1530.38     68.71 o 
  -3   3  15     1435.49     1394.02     48.61 o 
  -2   3  15     1941.19     1939.71     52.64 o 
  -1   3  15     3574.35     3769.82     80.06 o 
   0   3  15        0.00       -6.25     21.39 o 
   1   3  15     2820.64     3042.76    103.66 o 
   2   3  15       17.54        6.21     22.32 o 
   3   3  15     2368.94     2545.43     91.90 o 
   4   3  15      366.58      478.19     40.24 o 
   5   3  15      283.87      336.03     80.55 o 
  -8   4  15     1139.94     1051.91     77.50 o 
  -7   4  15     2250.49     2502.06    142.94 o 
  -6   4  15        0.93       16.69     26.87 o 
  -5   4  15     1035.39      969.09     42.81 o 
  -4   4  15       88.78      117.97     23.62 o 
  -3   4  15     3898.26     3742.91    140.68 o 
  -2   4  15     2989.32     3088.14     77.30 o 
  -1   4  15        4.71        2.59     16.23 o 
   0   4  15     4343.04     4605.52    118.64 o 
   1   4  15      745.56      827.49     39.90 o 
   2   4  15     1114.50     1088.22     53.89 o 
   3   4  15      393.54      364.82     34.49 o 
   4   4  15     1139.23     1179.60     77.22 o 
   5   4  15     1918.92     1944.63    104.02 o 
  -8   5  15     1476.05     1502.49     92.84 o 
  -7   5  15       67.84      149.72     67.38 o 
  -6   5  15     2082.04     2168.44     94.67 o 
  -5   5  15      226.13      226.93     27.01 o 
  -4   5  15     2251.99     2230.94     86.03 o 
  -3   5  15     1057.83     1086.17     68.83 o 
  -2   5  15     1160.10     1198.76     41.48 o 
  -1   5  15     6557.96     6585.05    152.18 o 
   0   5  15       81.12      147.86     20.09 o 
   1   5  15     3845.75     3919.67     92.25 o 
   2   5  15      176.65      244.92     30.03 o 
   3   5  15      773.30      771.85     48.02 o 
   4   5  15      410.02      428.30     49.23 o 
  -8   6  15      577.53      623.30     61.86 o 
  -7   6  15      857.20      870.37     70.20 o 
  -6   6  15        1.78        3.78     57.66 o 
  -5   6  15     2214.74     2170.87    181.18 o 
  -4   6  15      189.26      200.49     32.38 o 
  -3   6  15     1359.09     1327.25     59.02 o 
  -2   6  15     1475.62     1526.27     50.28 o 
  -1   6  15        2.28      -16.96     23.41 o 
   0   6  15     1629.25     1658.49     65.88 o 
   1   6  15      113.37      157.75     22.90 o 
   2   6  15     1997.13     2049.39     71.50 o 
   3   6  15      163.54      255.73     53.11 o 
   4   6  15      699.78      660.52     60.60 o 
  -7   7  15      241.21      277.51     43.83 o 
  -6   7  15      773.84      864.66     58.76 o 
  -5   7  15      241.11      238.00     41.16 o 
  -4   7  15     1173.10     1238.28     87.84 o 
  -3   7  15      834.54      834.38     38.50 o 
  -2   7  15      470.61      476.86     29.01 o 
  -1   7  15     1256.06     1299.22     50.70 o 
   0   7  15      451.00      500.52     37.43 o 
   1   7  15     2792.93     2840.48     78.00 o 
   2   7  15       47.99       60.60     48.12 o 
   3   7  15     1148.13     1217.82    104.88 o 
   4   7  15      189.41      276.32     45.77 o 
  -7   8  15      107.79      117.41     37.84 o 
  -6   8  15      451.88      443.85     72.20 o 
  -5   8  15     1305.21     1377.08     87.25 o 
  -4   8  15      451.59      428.98     72.13 o 
  -3   8  15       11.96       18.11     21.34 o 
  -2   8  15       76.26       87.90     25.81 o 
  -1   8  15      249.65      226.92     26.40 o 
   0   8  15      820.05      851.54     40.30 o 
   1   8  15      154.36      250.83     62.91 o 
   2   8  15     2111.84     2159.00     79.16 o 
   3   8  15      749.37      783.99     92.36 o 
   4   8  15       29.41        5.70     25.09 o 
  -7   9  15      241.44      289.04     49.08 o 
  -6   9  15      579.98      579.09     84.89 o 
  -5   9  15       87.71       43.85     28.39 o 
  -4   9  15      566.36      568.89     48.57 o 
  -3   9  15      497.52      447.30     62.77 o 
  -2   9  15        4.24       36.20     20.51 o 
  -1   9  15      156.90      175.57     26.48 o 
   0   9  15      304.28      309.93     28.09 o 
   1   9  15      391.04      421.94     40.17 o 
   2   9  15       18.24       21.98     25.66 o 
   3   9  15      306.72      288.00     60.27 o 
  -6  10  15      517.93      480.24     49.34 o 
  -5  10  15      555.93      638.50     84.54 o 
  -4  10  15      178.72      192.00     31.16 o 
  -3  10  15       44.96       40.96     25.43 o 
  -2  10  15        0.07       14.35     22.18 o 
  -1  10  15      270.35      242.46     28.76 o 
   0  10  15      487.78      487.13     40.25 o 
   1  10  15        9.70       22.17     35.92 o 
   2  10  15      428.71      511.08     41.98 o 
   3  10  15      132.28      221.84     43.33 o 
  -6  11  15        6.45       43.33     33.19 o 
  -5  11  15       45.35       25.95     28.17 o 
  -4  11  15        2.72        7.60     23.51 o 
  -3  11  15       44.84       90.70     31.37 o 
  -2  11  15       71.67       68.40     23.51 o 
  -1  11  15       36.83       45.70     25.75 o 
   0  11  15        0.53       14.47     34.48 o 
   1  11  15        3.69      -13.75     24.75 o 
   2  11  15        0.40      -25.69     25.69 o 
  -5  12  15      137.78      160.30     33.00 o 
  -4  12  15       22.05       -9.85     29.23 o 
  -3  12  15      203.20      219.89     42.51 o 
  -2  12  15       85.77      127.47     49.15 o 
  -1  12  15        3.50      -23.11     24.38 o 
   0  12  15       32.85       93.63     27.10 o 
   1  12  15        0.02      -25.67     25.67 o 
   2  12  15      100.22      129.56     57.31 o 
  -4  13  15      377.49      354.77     43.06 o 
  -3  13  15      471.28      403.62     41.03 o 
  -2  13  15       14.53       18.82     32.42 o 
  -1  13  15      243.73      236.76     57.48 o 
   0  13  15       16.23       -2.58     26.82 o 
   1  13  15      584.44      570.33     49.91 o 
  -2  14  15      277.31      355.72     52.24 o 
  -1  14  15      326.36      272.48     65.63 o 
  -8   0  16     1552.84     1333.97    107.25 o 
  -7   0  16      246.21      280.64     54.53 o 
  -6   0  16     1852.09     2035.85    116.32 o 
  -5   0  16     4341.86     4316.39    189.56 o 
  -4   0  16      227.93      236.67     29.38 o 
  -3   0  16     5017.94     4817.77    142.62 o 
  -2   0  16      447.68      443.08     33.35 o 
  -1   0  16     4408.31     4701.13    173.57 o 
   0   0  16      327.40      356.70     61.36 o 
   1   0  16     5729.32     6187.07    365.13 o 
   2   0  16     6578.71     6760.75    274.58 o 
   3   0  16      146.69      222.01     43.92 o 
   4   0  16      971.03     1069.89     88.78 o 
  -8   1  16       16.80       71.27     36.13 o 
  -7   1  16     2598.94     2560.23    112.20 o 
  -6   1  16      429.44      414.49     40.90 o 
  -5   1  16     2061.07     1990.01     78.67 o 
  -4   1  16     3941.06     3829.97     97.34 o 
  -3   1  16       13.86        3.24     13.30 o 
  -2   1  16     2201.76     2297.98     80.61 o 
  -1   1  16      166.69      221.64     28.91 o 
   0   1  16     2145.86     2326.42     73.87 o 
   1   1  16     1341.63     1482.88     60.43 o 
   2   1  16      515.09      636.74     43.14 o 
   3   1  16     2410.18     2584.60     92.62 o 
   4   1  16       12.78       13.51     25.64 o 
  -8   2  16      811.25      786.85     71.99 o 
  -7   2  16       10.82       95.63     36.22 o 
  -6   2  16     1039.82     1102.61     62.18 o 
  -5   2  16     1129.98     1047.45     52.13 o 
  -4   2  16      458.28      408.06     22.37 o 
  -3   2  16     1971.08     1947.22     61.67 o 
  -2   2  16        4.44        4.39     15.46 o 
  -1   2  16     2575.57     2699.54     77.08 o 
   0   2  16      138.04      166.77     29.82 o 
   1   2  16     2728.72     2814.07     87.61 o 
   2   2  16     1823.45     2014.51     76.85 o 
   3   2  16        0.09      -17.51     26.13 o 
   4   2  16     1315.93     1290.39     74.85 o 
  -8   3  16       26.93       54.02     35.17 o 
  -7   3  16      555.44      521.81     49.20 o 
  -6   3  16      230.60      198.71     37.26 o 
  -5   3  16      470.21      437.09     62.43 o 
  -4   3  16      854.90      763.46     34.80 o 
  -3   3  16      182.36      185.94     24.72 o 
  -2   3  16      252.92      289.86     23.83 o 
  -1   3  16        3.04       -1.39     14.67 o 
   0   3  16      330.24      385.72     36.45 o 
   1   3  16      190.80      241.45     30.20 o 
   2   3  16       99.25      172.53     32.74 o 
   3   3  16      381.31      330.95     33.21 o 
   4   3  16       30.18       57.18     27.73 o 
  -8   4  16      234.68      298.17     47.14 o 
  -7   4  16       38.26       41.52     33.06 o 
  -6   4  16       12.69       23.15     26.80 o 
  -5   4  16       16.58        7.82     18.65 o 
  -4   4  16      173.69      150.60     32.82 o 
  -3   4  16      491.02      404.00     35.52 o 
  -2   4  16        3.34      -16.07     16.76 o 
  -1   4  16      398.49      415.12     33.37 o 
   0   4  16      255.82      246.34     28.06 o 
   1   4  16        5.74      -20.73     21.70 o 
   2   4  16        7.67      -22.99     22.99 o 
   3   4  16      282.84      254.88     35.95 o 
   4   4  16      553.77      611.07     61.38 o 
  -7   5  16       56.18       24.74     33.56 o 
  -6   5  16        3.27        1.77     31.56 o 
  -5   5  16      113.76       58.07     23.39 o 
  -4   5  16      491.90      493.29     47.83 o 
  -3   5  16      393.58      393.69     28.33 o 
  -2   5  16       21.10       -9.86     16.40 o 
  -1   5  16        3.61      -16.64     16.64 o 
   0   5  16      108.31       63.93     21.17 o 
   1   5  16       18.77       30.91     23.36 o 
   2   5  16       30.62       59.82     26.02 o 
   3   5  16        2.98      -13.50     30.68 o 
   4   5  16        1.16        6.88     31.58 o 
  -7   6  16       31.67       -0.66     53.64 o 
  -6   6  16      139.31      181.71     67.16 o 
  -5   6  16      179.07      183.58     27.65 o 
  -4   6  16       16.20        3.78     18.05 o 
  -3   6  16        1.74       11.80     21.11 o 
  -2   6  16      142.95      191.98     23.65 o 
  -1   6  16      118.44       98.64     17.12 o 
   0   6  16      299.90      302.16     33.85 o 
   1   6  16     1369.93     1372.30     57.54 o 
   2   6  16     1197.30     1225.47     55.21 o 
   3   6  16      146.52      127.34     38.10 o 
   4   6  16       13.41       44.93     35.19 o 
  -7   7  16      467.37      468.66     47.08 o 
  -6   7  16       84.14      140.15     46.92 o 
  -5   7  16      551.23      594.58     53.20 o 
  -4   7  16      799.85      914.52     52.40 o 
  -3   7  16       11.26        0.76     21.38 o 
  -2   7  16       11.94       47.31     20.62 o 
  -1   7  16       62.99       90.74     22.60 o 
   0   7  16      932.64      956.15     42.83 o 
   1   7  16       60.40       55.66     21.60 o 
   2   7  16       98.13      258.65     44.46 o 
   3   7  16      591.65      527.01     70.35 o 
  -6   8  16      367.59      296.81     63.65 o 
  -5   8  16      727.68      775.38     50.21 o 
  -4   8  16      230.71      275.00     36.69 o 
  -3   8  16     1140.03     1231.96     61.68 o 
  -2   8  16      289.54      277.83     27.62 o 
  -1   8  16     1077.59     1125.50     40.89 o 
   0   8  16      359.46      365.57     45.45 o 
   1   8  16     1008.41      910.30     51.67 o 
   2   8  16      401.19      523.97     74.30 o 
   3   8  16        1.56       27.14     34.23 o 
  -6   9  16      233.90      234.88     74.64 o 
  -5   9  16      262.25      305.02     39.87 o 
  -4   9  16      877.03      944.87     73.82 o 
  -3   9  16       60.85       27.68     26.84 o 
  -2   9  16      815.17      856.84     40.17 o 
  -1   9  16      209.87      204.96     23.60 o 
   0   9  16      977.63      954.31     47.28 o 
   1   9  16      877.09      966.13     51.48 o 
   2   9  16      162.44      191.33     39.63 o 
  -6  10  16      188.01      232.11     48.31 o 
  -5  10  16      198.53      252.92     38.86 o 
  -4  10  16      203.13      240.24     49.82 o 
  -3  10  16     1461.25     1579.42     76.80 o 
  -2  10  16       14.02       21.72     20.29 o 
  -1  10  16      904.02      912.10     50.09 o 
   0  10  16      661.13      546.38     40.54 o 
   1  10  16      322.00      334.86     59.68 o 
   2  10  16      820.63      749.02     60.40 o 
  -5  11  16      150.65      226.67     39.41 o 
  -4  11  16      362.50      363.70     44.03 o 
  -3  11  16      871.12      941.37     58.43 o 
  -2  11  16     2134.13     2164.05     99.93 o 
  -1  11  16      113.48      172.08     29.47 o 
   0  11  16      657.23      709.64     49.89 o 
   1  11  16      758.81      649.08     47.65 o 
  -4  12  16      530.68      517.28     48.70 o 
  -3  12  16     2006.72     2082.23    102.53 o 
  -2  12  16        0.00       16.52     37.58 o 
  -1  12  16     1423.71     1382.91     74.53 o 
   0  12  16      877.58      939.37     60.22 o 
  -2  13  16     1413.90     1433.67     85.02 o 
  -1  13  16      246.31      273.16     50.08 o 
  -7   1  17      178.65      208.69     42.19 o 
  -6   1  17        3.49        3.96     23.51 o 
  -5   1  17        7.95       37.29     22.99 o 
  -4   1  17       46.36       31.34     18.18 o 
  -3   1  17      530.00      535.28     32.19 o 
  -2   1  17       56.01       91.25     31.59 o 
  -1   1  17       37.77       31.40     21.23 o 
   0   1  17       39.39       53.15     29.93 o 
   1   1  17      143.15      174.53     41.28 o 
   2   1  17       67.44      119.84     32.05 o 
   3   1  17      207.15      258.69     41.26 o 
  -7   2  17      161.08      141.88     70.20 o 
  -6   2  17      200.68      188.96     30.40 o 
  -5   2  17       99.49      106.79     28.24 o 
  -4   2  17     1536.48     1493.20     71.49 o 
  -3   2  17      269.82      294.61     27.14 o 
  -2   2  17      841.94      746.57     72.10 o 
  -1   2  17     1111.32     1141.74     63.66 o 
   0   2  17      122.59      128.49     29.08 o 
   1   2  17      279.76      276.18     35.34 o 
   2   2  17       22.67       42.90     27.19 o 
   3   2  17      534.47      575.00     48.56 o 
  -7   3  17     1425.75     1332.07    107.21 o 
  -6   3  17       38.85       31.51     29.04 o 
  -5   3  17       35.76       33.93     30.87 o 
  -4   3  17       47.15       90.96     36.20 o 
  -3   3  17     2370.88     2280.85     65.53 o 
  -2   3  17     1835.73     1780.11     66.68 o 
  -1   3  17      138.55      139.24     26.69 o 
   0   3  17     1916.21     1821.22     65.37 o 
   1   3  17        7.39       26.95     24.55 o 
   2   3  17     1014.77     1020.16     59.80 o 
   3   3  17        1.07       17.61     25.63 o 
  -7   4  17      411.51      439.65     53.32 o 
  -6   4  17     1155.06     1104.65    135.87 o 
  -5   4  17      220.74      316.25     62.19 o 
  -4   4  17     2314.89     2106.89     90.04 o 
  -3   4  17       11.14       28.29     28.06 o 
  -2   4  17     1002.58     1038.27     50.37 o 
  -1   4  17     1590.36     1622.99     63.21 o 
   0   4  17        2.10       66.86     25.72 o 
   1   4  17      975.41      988.37     50.40 o 
   2   4  17      161.83      218.76     39.80 o 
   3   4  17      757.38      785.26     50.22 o 
  -7   5  17     1137.71     1203.96    109.51 o 
  -6   5  17       15.32       65.62     44.63 o 
  -5   5  17     1347.09     1288.02    110.23 o 
  -4   5  17        0.12       -2.54     17.95 o 
  -3   5  17     2112.93     2120.52     68.42 o 
  -2   5  17     1905.08     1882.39     63.72 o 
  -1   5  17        6.92        5.39     23.25 o 
   0   5  17     2274.51     2405.80     79.17 o 
   1   5  17      232.87      271.35     31.74 o 
   2   5  17     1094.93     1064.68     61.59 o 
   3   5  17       24.96       57.02     31.71 o 
  -6   6  17     1035.66     1117.05    113.03 o 
  -5   6  17        1.86       19.81     29.15 o 
  -4   6  17     1746.07     1767.63     73.05 o 
  -3   6  17      194.73      200.61     36.81 o 
  -2   6  17      819.36      803.91     41.46 o 
  -1   6  17     1467.51     1380.28     47.76 o 
   0   6  17      130.76      244.17     43.86 o 
   1   6  17     2324.04     2404.41     94.09 o 
   2   6  17       33.03       46.76     31.24 o 
   3   6  17     1091.77     1088.05     75.17 o 
  -6   7  17      386.58      310.94     62.35 o 
  -5   7  17      602.22      430.94     93.91 o 
  -4   7  17      236.84      322.42     40.52 o 
  -3   7  17      374.59      410.55     38.08 o 
  -2   7  17      393.42      439.91     34.96 o 
  -1   7  17      672.26      744.04     35.79 o 
   0   7  17     1528.97     1573.69     55.31 o 
   1   7  17       26.67       40.00     30.81 o 
   2   7  17     1896.29     1994.48    102.01 o 
  -6   8  17      625.27      584.77     76.91 o 
  -5   8  17        0.07      -31.18     31.18 o 
  -4   8  17      281.72      283.40     35.87 o 
  -3   8  17      168.17      268.85     39.62 o 
  -2   8  17      175.90      219.79     24.43 o 
  -1   8  17       86.72       83.50     17.95 o 
   0   8  17      543.55      587.78     56.28 o 
   1   8  17     1320.65     1501.95     83.59 o 
   2   8  17       65.02       14.14     32.32 o 
  -5   9  17      881.68      840.45     59.98 o 
  -4   9  17      615.67      660.05    108.58 o 
  -3   9  17        1.01       33.77     28.52 o 
  -2   9  17      194.63      232.85     34.91 o 
  -1   9  17      262.88      240.69     30.10 o 
   0   9  17     1044.07     1080.32     57.17 o 
   1   9  17       67.97       -3.27     26.70 o 
  -5  10  17       12.95       49.09     36.34 o 
  -4  10  17       25.47       46.73     28.75 o 
  -3  10  17      260.94      218.46     36.48 o 
  -2  10  17        4.41        2.95     23.73 o 
  -1  10  17       20.02       25.92     25.63 o 
   0  10  17      127.26      106.45     28.92 o 
   1  10  17      382.86      367.89     48.51 o 
  -4  11  17      165.39      210.94     58.95 o 
  -3  11  17      182.30      146.13     33.95 o 
  -2  11  17       22.61      -32.64     32.64 o 
  -1  11  17       37.04       47.80     38.41 o 
   0  11  17       15.90       31.57     28.13 o 
  -7   0  18     2933.40     3029.34    197.82 o 
  -6   0  18      543.65      544.97     60.06 o 
  -5   0  18      428.31      364.49     57.02 o 
  -3   0  18        0.60      -21.97     39.84 o 
  -2   0  18      751.14      686.71     93.97 o 
  -1   0  18        4.74      -24.00     31.01 o 
   0   0  18     1298.93     1404.08     85.24 o 
   1   0  18     1555.31     1638.43    101.48 o 
   2   0  18      192.77      297.66    127.18 o 
   3   0  18     1283.41     1283.05    124.82 o 
  -7   1  18        6.13        5.64     51.05 o 
  -6   1  18     2127.85     1972.64     89.39 o 
  -5   1  18      930.79      825.75     77.98 o 
  -4   1  18      411.69      301.87     55.56 o 
  -3   1  18      778.47      658.25     36.08 o 
  -2   1  18      364.74      428.15     35.33 o 
  -1   1  18      523.19      619.81     37.16 o 
   0   1  18       98.40       98.62     25.67 o 
   1   1  18     1042.50     1059.60     57.21 o 
   2   1  18     2217.38     2415.11     98.15 o 
   3   1  18        5.72       17.67     28.08 o 
  -7   2  18     1420.15     1512.51    136.55 o 
  -6   2  18      238.60       98.00     43.13 o 
  -5   2  18      600.58      491.25     65.37 o 
  -4   2  18     1095.83      933.80     56.99 o 
  -3   2  18      129.26      149.64     29.60 o 
  -2   2  18      408.70      368.83     34.18 o 
  -1   2  18        4.32       35.02     21.98 o 
   0   2  18      697.77      737.56     41.88 o 
   1   2  18      322.45      394.12     40.73 o 
   2   2  18      344.94      371.55     42.28 o 
   3   2  18      399.28      463.14     42.22 o 
  -6   3  18      524.24      512.46     82.37 o 
  -5   3  18      461.93      371.50     53.19 o 
  -4   3  18      571.24      464.71     46.17 o 
  -3   3  18      865.02      808.34     77.59 o 
  -2   3  18      116.67      145.34     26.07 o 
  -1   3  18      709.48      758.46     43.55 o 
   0   3  18      148.30      132.12     29.19 o 
   1   3  18      645.96      717.59     51.08 o 
   2   3  18      729.12      772.76     55.86 o 
  -6   4  18        1.02      -31.22     48.49 o 
  -5   4  18      221.40      227.16     49.09 o 
  -4   4  18       29.28       67.55     54.58 o 
  -3   4  18      324.66      307.01     27.76 o 
  -2   4  18      741.83      801.31     42.31 o 
  -1   4  18       91.55      114.07     40.29 o 
   0   4  18      459.44      503.07     39.27 o 
   1   4  18      200.04      244.73     31.09 o 
   2   4  18       61.19       61.46     28.64 o 
  -6   5  18        7.21       -7.17     38.21 o 
  -5   5  18        0.00       10.46     35.88 o 
  -4   5  18      322.80      310.35     34.50 o 
  -3   5  18       79.10       62.03     24.57 o 
  -2   5  18       48.06       48.93     19.14 o 
  -1   5  18       24.69       28.13     22.00 o 
   0   5  18       87.52      115.74     40.97 o 
   1   5  18       10.10      118.43     40.24 o 
   2   5  18      151.61      159.27     43.13 o 
  -6   6  18       27.74      137.55     63.16 o 
  -5   6  18        0.23       -3.31     44.77 o 
  -4   6  18       95.16      133.36     31.97 o 
  -3   6  18        1.61       -2.56     23.48 o 
  -2   6  18       15.33       38.15     25.99 o 
  -1   6  18      571.10      593.30     40.45 o 
   0   6  18      264.42      268.62     33.14 o 
   1   6  18       17.84       11.01     29.07 o 
   2   6  18        5.72       62.33     34.87 o 
  -5   7  18      310.33      285.21     40.58 o 
  -4   7  18       75.04       32.58     45.47 o 
  -3   7  18      108.47       87.16     29.67 o 
  -2   7  18       92.46       66.40     21.82 o 
  -1   7  18       84.27       90.67     26.61 o 
   0   7  18        1.36      -19.74     27.84 o 
   1   7  18      319.38      286.02     47.57 o 
  -5   8  18      215.06      336.84     43.51 o 
  -4   8  18      508.11      510.78     90.07 o 
  -3   8  18       86.18      109.58     30.54 o 
  -2   8  18      237.42      233.53     35.77 o 
  -1   8  18       71.38       52.75     22.44 o 
   0   8  18      644.14      731.74     63.69 o 
   1   8  18      610.40      671.26     60.48 o 
  -4   9  18      115.39       37.24     31.43 o 
  -3   9  18      590.91      571.08     49.11 o 
  -2   9  18        2.74       17.23     28.75 o 
  -1   9  18      330.86      286.69     60.37 o 
   0   9  18      262.17      264.83     45.07 o 
  -3  10  18      491.24      451.35     47.64 o 
  -2  10  18     2036.46     2061.77     98.93 o 
  -1  10  18      314.30      414.19     60.03 o 
  -3   1  19       31.92       22.98     19.05 o 
  -2   1  19      101.38       48.92     25.76 o 
  -1   1  19       23.02       -4.31     22.06 o 
   0   1  19        2.66      -18.10     25.18 o 
   1   1  19        3.73       -3.06     24.09 o 
   2   1  19       42.71       56.02     31.31 o 
  -3   2  19      811.80      699.92     51.42 o 
  -2   2  19      435.89      418.57     35.42 o 
  -1   2  19        9.91       12.83     29.89 o 
   0   2  19       10.71       37.32     23.76 o 
   1   2  19       13.53        4.60     24.63 o 
  -6   3  19      240.90      288.43     54.60 o 
  -4   3  19      895.52      990.47    101.32 o 
  -3   3  19      286.33      340.02     67.37 o 
  -2   3  19      742.64      814.85     47.05 o 
  -1   3  19      878.95      921.59     53.74 o 
   0   3  19        3.93       18.36     26.82 o 
   1   3  19       22.38       61.40     32.30 o 
  -5   4  19      576.22      443.30     75.56 o 
  -4   4  19       13.11        9.70     44.93 o 
  -3   4  19     2206.87     2419.17    386.94 o 
  -2   4  19      977.84     1031.51     63.37 o 
  -1   4  19       49.30       75.41     26.02 o 
   0   4  19      391.01      469.03     42.50 o 
   1   4  19      114.47      133.61     47.39 o 
  -5   5  19        0.66        3.25     46.16 o 
  -4   5  19     2130.82     2074.62    189.12 o 
  -3   5  19      317.78      387.43     54.98 o 
  -2   5  19      983.48      903.80     49.80 o 
  -1   5  19     1156.28     1240.23    114.86 o 
   0   5  19       56.92       82.73     27.37 o 
   1   5  19      739.42      710.60     62.88 o 
  -5   6  19     1329.04     1244.97     82.18 o 
  -4   6  19       78.97       94.32     41.14 o 
  -3   6  19     1569.52     1570.72     98.60 o 
  -2   6  19      385.07      368.77     36.45 o 
  -1   6  19      507.22      516.00     37.29 o 
   0   6  19      956.28      885.15     62.53 o 
  -4   7  19      969.93      838.68     53.27 o 
  -3   7  19       97.09       24.71     76.15 o 
  -2   7  19     1076.51     1017.16     93.15 o 
  -1   7  19      483.81      526.96     52.95 o 
   0   7  19      537.76      456.17     48.67 o 
  -3   8  19      743.47      785.67    106.28 o 
  -2   8  19       95.47       58.46    109.14 o 
  -1   8  19     1090.05     1171.78     98.25 o 
  -3   0  20      422.34      520.70     74.00 o 
  -2   0  20      227.89      266.21     47.20 o 
  -1   0  20     1029.68     1024.25     78.95 o 
   0   0  20       66.47       52.07     37.04 o 
  -3   1  20      259.55      293.47     70.56 o 
  -2   1  20      600.51      698.65     56.77 o 
  -1   1  20       13.72       14.67     29.09 o 
   0   1  20     1020.39     1169.97     59.22 o 
  -4   2  20      239.95      219.54     63.02 o 
  -3   2  20      834.88      868.47     57.30 o 
  -2   2  20      250.84      284.96     54.74 o 
  -1   2  20     1137.34     1146.47     58.30 o 
   0   2  20       34.58        5.36     26.56 o 
  -4   3  20      736.30      851.75    113.03 o 
  -3   3  20      277.46      302.22     32.25 o 
  -2   3  20      941.22      813.18     47.18 o 
  -1   3  20        0.15       40.44     27.98 o 
   0   3  20      766.56      748.44     48.40 o 
  -4   4  20      449.52      417.30     66.72 o 
  -3   4  20      351.95      276.38     51.81 o 
  -2   4  20        1.89       -0.12     28.26 o 
  -1   4  20      261.12      334.16     46.31 o 
  -3   5  20       15.93       37.36     58.98 o 
  -2   5  20       90.81       96.88     32.47 o 
  -1   5  20       79.50       32.98     26.72 o 
                                                 
